# Supplementary material for: Endothelial KLF11 is a novel protector against diabetic atherosclerosis
Source: Cardiovasc Diabetol. 2024 Oct 26;23:381. doi: 10.1186/s12933-024-02473-y (PMC11514907; doi:10.1186/s12933-024-02473-y)
Supplement: Supplementary file 1 — Supplementary Material 1 [file 12933_2024_2473_MOESM1_ESM.xlsx]

## Sheet: Online Table I
Online Table I: List of patient information
Sample #	Sex	Age (y)	Race	Description	SBP(mmHg)	DBP(mmHg)	Anti-hypertension drugs	Lipid reducing drugs	Blood Glucose (mg/dL)	PlasmTG (mg/dL)	Plasm TC (mg/dL)	Western blot
1	M	56	African	Ascending aortic aneurysm with plaques	N/A	N/A	N/A	N/A	152	253	181	Yes
2	F	74	Caucasion	Aortic arch aneurysm with plaques	108	64	Yes	Yes	151	283	124	Yes
3	M	56	Caucasion	Aortic root aneurysm with plaques	125	71	Yes	Yes	143	277	131	Yes
4	M	51	Caucasion	Ascending aortic aneurysm with plaques	N/A	N/A	N/A	N/A	150	73	128	Yes
5	M	65	Caucasion	Ehlers Danlos Syndrome with plaques	119	68	Yes	Yes	142	289	125	Yes
6	F	71	Caucasion	Aortic arch aneurysm with plaques	123	75	Yes	N/A	154	92	203	Yes
7	M	56	Caucasion	Aortic root aneysm with plaques	277	65	Yes	Yes	147	278	130	Yes
8	F	41	Caucasion	Bicuspid aortic valve with plaques	N/A	N/A	N/A	N/A	145	101	147	Yes
9	M	37	Caucasion	Ascending aortic aneurysm without plaques	128	74	N/A	N/A	114	77	161	Yes
10	F	43	African	Aortic root aneurysm without plaques	117	68	Yes	N/A	103	103	158	Yes
11	M	41	Caucasion	Aortic arch aneurysm without plaques	136	75	Yes	Yes	110	291	124	Yes
12	M	56	Caucasion	Chronic type A dissection without plaques	N/A	N/A	N/A	N/A	112	253	195	Yes
13	M	67	Caucasion	Bicuspid aortic valve without plaques	121	73	Yes	Yes	123	258	134	Yes
14	M	54	Caucasion	Chronic type A dissection without plaques	133	65	Yes	N/A	100	113	127	Yes
15	M	51	Caucasion	Aortic root aneurysm without plaques	N/A	N/A	N/A	N/A	119	87	129	Yes
16	F	64	Caucasion	Ehlers Danlos Syndrome-ascending aortic aneurysm without plaques	126	77	Yes	N/A	115	248	140	Yes
SBP: systolic blood pressure
DBP: diastolic blood pressure
TG: triglyceride
TC: total cholesterol

## Sheet: Online Table II
Online Table II. Sequences of the primers used for real-time PCR
Name	Primer Sequence
human KLF11	Forward	GACACACACCTCACGGACAG
	Reverse	ATCATCTGGCAAAGGACAGG
human VCAM1	Forward	CGAACCCAAACAAAGGCAGA
	Reverse	ACAGGATTTTCGGAGCAGGA
human ICAM1	Forward	AAGATCAAATGGGGCTGGGA
	Reverse	AATGTATGTGGGTGGGGAGG
human SELE	Forward	ACTTTCTGCTGCTGGACTCT
	Reverse	TAGTTCCCCAGATGCACCTG
human TRX	Forward	AGAGCAAGACTGCTTTTCAGG
	Reverse	CAGTCATCCACATCTACTTCAAGG
human TXNRD1	Forward	AAGGAACGCTCTCGGAAT
	Reverse	ATATTGGGCTGCCTCCTTAG
human TXNRD2	Forward	GCATGACTGGAGGAAGATGG
	Reverse	ATCTCTTTCCCACCTTTGGC
human TXNIP	Forward	ACTCGTGTCAAAGCCGTTAG
	Reverse	AGGGGTATTGACATCCACCA
human ACTA2	Forward	CTTGAGAAGAGTTACGAGTTG
	Reverse	GATGCTGTTGTAGGTGGTT
human TAGLN	Forward	AGTGCAGTCCAAAATCGAGAAG
	Reverse	CTTGCTCAGAATCACGCCAT
human FN1	Forward	GAGAACAGTGGCAGAAGGAA
	Reverse	ACTCTCGGGAATCTTCTCTGT
human COL3A1	Forward	AATATCGAACACGCAAGGCT
	Reverse	AAAAAGCAAACAGGGCCAAC
human VIM	Forward	GGACCAGCTAACCAACGACA
	Reverse	AAGGTCAAGACGTGCCAGAG
human TGFB1	Forward	CTAATGGTGGAAACCCACAACG
	Reverse	TATCGCCAGGAATTGTTGCTG
human SNAI1	Forward	GCGAGCTGCAGGACTCTAAT
	Reverse	TCCCAGATGAGCATTGGCAG
Human DLL4	Forward	CCAACTCCTTCGTCATCAGG
	Reverse	GCAGTCTTGTGAGGGTGTTA
human NOTCH1	Forward	CTGAATGGCGGGAAGTGTG
	Reverse	CACAGCTGCAGGCATAGTC
human PPIA	Forward	AGGGTTCCTGCTTTCACAGA
	Reverse	GTCTTGGCAGTGCAGATGAA
Mouse Klf11	Forward	CATCCTTCTGTGGCATCCGT
	Reverse	AACCAGCTCCCCACTTCAAC
Mouse Txnip	Forward	CTGACCTTCTGGCGTTGTCT
	Reverse	GAAATTGGCTCTGTCCCCCA
Mouse Gapdh	Forward	ACCACAGTCCATGCCATCAC
	Reverse	TCCACCACCCTGTTGCTGTA

## Sheet: Online Table III
Online Table III. The differentially expressed markers for all clusters
cluster	gene	p_val	avg_log2FC	pct.1	pct.2	p_val_adj
0	Junb	4.40485e-159	1.95308	0.994	0.562	5.82982e-155
0	H3f3b	1.25161e-131	1.49348	0.994	0.832	1.65651e-127
0	Jun	1.02653e-124	1.66007	0.988	0.647	1.35861e-120
0	Hspa1a	7.32983e-124	2.68319	0.819	0.316	9.70104e-120
0	Btg2	9.23861e-123	1.80176	0.929	0.547	1.22273e-118
0	Dusp1	7.53933e-118	1.58802	0.967	0.671	9.97831e-114
0	Fos	2.91648e-117	1.44717	0.981	0.509	3.85996e-113
0	Ier3	3.22226e-112	2.02445	0.867	0.406	4.26467e-108
0	Ubc	6.89591e-109	1.46561	0.967	0.797	9.12674e-105
0	Ier5l	1.35538e-106	1.85536	0.736	0.251	1.79384e-102
0	Ier2	1.48661e-105	1.59645	0.929	0.559	1.96752e-101
0	Gm26532	2.9756e-105	2.10142	0.728	0.262	3.93821e-101
0	Srsf2	4.56175e-105	1.77298	0.854	0.467	6.03748e-101
0	Zfp36	1.76812e-103	1.69394	0.863	0.408	2.34011e-99
0	Tob1	1.6126e-98	1.93071	0.688	0.244	2.13428e-94
0	Egr1	1.23306e-97	1.39176	0.956	0.48	1.63196e-93
0	Cdkn1a	7.26272e-95	1.32645	0.956	0.727	9.61221e-91
0	Klf4	1.16024e-93	1.37275	0.948	0.654	1.53558e-89
0	Klf2	1.0935e-92	1.2379	0.975	0.815	1.44725e-88
0	Sertad1	2.85092e-90	1.5613	0.703	0.271	3.7732e-86
0	Sgk1	6.19918e-89	1.33248	0.956	0.696	8.20461e-85
0	Atf3	2.52074e-87	1.585	0.807	0.346	3.33619e-83
0	Hspa1b	3.51183e-85	2.46793	0.721	0.312	4.64791e-81
0	Irf1	3.62015e-85	1.7934	0.767	0.368	4.79127e-81
0	Jund	1.35055e-80	1.17848	0.95	0.727	1.78746e-76
0	Id1	4.42314e-80	1.36461	0.921	0.663	5.85403e-76
0	Fosb	1.47018e-79	1.22524	0.819	0.331	1.94579e-75
0	Gm12216	7.3389e-79	1.69289	0.52	0.134	9.71303e-75
0	Ccn1	2.68339e-78	1.64978	0.761	0.328	3.55147e-74
0	Ubb	3.40622e-78	0.83564	0.994	0.964	4.50813e-74
0	Ppp1r10	5.15789e-78	1.56775	0.724	0.315	6.82647e-74
0	Iigp1	2.85068e-76	2.2189	0.719	0.352	3.77288e-72
0	Ier5	3.00924e-75	1.61512	0.697	0.329	3.98272e-71
0	Ppp1r15a	1.23732e-73	1.34228	0.776	0.368	1.63759e-69
0	Hsp90aa1	2.59037e-73	1.32543	0.892	0.609	3.42835e-69
0	Hspb1	1.22475e-71	1.32268	0.927	0.759	1.62096e-67
0	Socs3	1.2535e-69	1.32298	0.684	0.27	1.659e-65
0	Btg1	4.72965e-69	1.31986	0.852	0.55	6.25969e-65
0	Slc38a2	1.20274e-66	1.3142	0.873	0.554	1.59182e-62
0	Hexim1	9.60791e-65	1.47805	0.615	0.257	1.27161e-60
0	Socs1	2.97013e-62	1.60087	0.487	0.145	3.93097e-58
0	Plk2	3.5239e-61	1.3155	0.694	0.334	4.66388e-57
0	Dnajb1	9.26682e-61	1.32338	0.657	0.289	1.22646e-56
0	Srsf7	9.70759e-60	1.31531	0.773	0.483	1.2848e-55
0	Isg15	6.35454e-58	1.68398	0.684	0.354	8.41023e-54
0	Ddx5	1.03032e-57	0.863022	0.956	0.81	1.36363e-53
0	Hspa5	4.47121e-57	1.09963	0.89	0.607	5.91765e-53
0	Dnaja1	2.47363e-56	0.870265	0.925	0.778	3.27385e-52
0	Egr3	5.31712e-56	1.33964	0.347	0.07	7.03721e-52
0	Wsb1	7.32001e-55	1.3324	0.634	0.304	9.68804e-51
0	Gadd45b	9.7324e-55	1.26073	0.682	0.309	1.28808e-50
0	Pabpc1	9.60797e-50	1.04833	0.855	0.644	1.27161e-45
0	Malat1	3.82862e-49	0.762539	0.988	0.877	5.06718e-45
0	Apold1	4.6513e-49	1.30969	0.582	0.248	6.156e-45
0	Rgcc	3.48895e-48	0.85134	0.933	0.644	4.61762e-44
0	Dnajb9	1.39692e-47	1.24993	0.561	0.247	1.84883e-43
0	Srsf5	1.75549e-47	1.10265	0.73	0.463	2.32339e-43
0	Arl4d	1.35728e-46	1.26701	0.461	0.167	1.79636e-42
0	Irgm1	3.26634e-44	1.16137	0.532	0.236	4.323e-40
0	Adamts1	5.40707e-44	1.47857	0.688	0.428	7.15626e-40
0	Arc	4.03401e-43	1.2978	0.324	0.078	5.33901e-39
0	Sat1	6.32798e-42	1.19707	0.719	0.458	8.37509e-38
0	Klf6	1.70516e-41	1.10203	0.786	0.568	2.25678e-37
0	Pcdh17	2.13689e-41	1.18716	0.478	0.185	2.82818e-37
0	Csrnp1	2.27945e-41	1.1231	0.486	0.197	3.01686e-37
0	Hspa8	2.01059e-40	0.627974	0.979	0.927	2.66102e-36
0	Tcim	6.45366e-40	0.873538	0.888	0.592	8.54142e-36
0	Pim3	8.61896e-40	0.956302	0.763	0.511	1.14072e-35
0	Sox17	1.16403e-39	1.1122	0.543	0.239	1.5406e-35
0	Fus	1.0693e-38	1.10191	0.717	0.486	1.41521e-34
0	Ly6c1	3.2989e-38	0.70065	0.975	0.778	4.36609e-34
0	Atf4	5.66327e-38	1.05612	0.642	0.382	7.49534e-34
0	Slfn5	9.32562e-38	1.00363	0.844	0.649	1.23425e-33
0	9930111J21Rik2	1.02266e-37	1.30185	0.453	0.187	1.35349e-33
0	Zfand5	1.91338e-37	1.02158	0.655	0.396	2.53236e-33
0	Plk3	2.11577e-37	1.03553	0.345	0.107	2.80022e-33
0	Brd2	7.26583e-37	0.977357	0.647	0.39	9.61633e-33
0	Id3	2.07277e-36	0.705356	0.952	0.831	2.74331e-32
0	Mat2a	2.30176e-36	1.03243	0.678	0.442	3.04638e-32
0	Hnrnph1	3.47715e-36	1.09261	0.676	0.447	4.60201e-32
0	Pde12	4.23053e-36	0.976557	0.27	0.066	5.59911e-32
0	Srgn	7.31298e-36	0.724835	0.857	0.567	9.67873e-32
0	Pcna	1.36594e-34	1.05516	0.459	0.213	1.80782e-30
0	Ccnl1	4.31401e-34	1.01898	0.59	0.331	5.70959e-30
0	Nfkbiz	1.1997e-33	0.981229	0.466	0.202	1.58781e-29
0	Rhob	2.11459e-32	0.764764	0.863	0.696	2.79866e-28
0	Tubb4b	1.82301e-31	0.823023	0.776	0.587	2.41275e-27
0	Rasd1	9.41749e-31	1.04893	0.258	0.068	1.2464e-26
0	Mcl1	4.71199e-30	0.878759	0.732	0.528	6.23632e-26
0	Tnfsf9	6.38048e-30	1.44786	0.262	0.074	8.44457e-26
0	Eif4a1	1.30439e-29	0.806721	0.755	0.552	1.72636e-25
0	Tinagl1	1.62835e-29	0.628051	0.79	0.526	2.15512e-25
0	Ube2d3	1.83174e-29	0.836287	0.763	0.573	2.42431e-25
0	Hspa2	2.98536e-29	0.898081	0.328	0.12	3.95113e-25
0	Icam1	3.3153e-29	1.29908	0.507	0.274	4.3878e-25
0	Zfp36l1	2.94613e-27	0.81977	0.744	0.543	3.8992e-23
0	Esam	7.37698e-27	0.564159	0.882	0.638	9.76344e-23
0	Cdc42ep3	7.56744e-27	0.92768	0.472	0.246	1.00155e-22
0	Nabp1	7.66846e-27	1.13474	0.277	0.094	1.01492e-22
0	Lpar6	1.61354e-26	1.04215	0.449	0.225	2.13551e-22
0	Rsrp1	1.67723e-26	0.753274	0.769	0.597	2.21982e-22
0	Plpp3	2.34401e-26	0.673789	0.79	0.577	3.10229e-22
0	Kitl	2.53167e-26	0.63597	0.813	0.567	3.35067e-22
0	Nrarp	2.66497e-26	0.858506	0.324	0.121	3.52709e-22
0	H2-D1	7.77525e-26	0.458555	0.979	0.905	1.02905e-21
0	Midn	8.94361e-26	0.909875	0.455	0.246	1.18369e-21
0	Cd300lg	1.7704e-25	0.532599	0.865	0.6	2.34312e-21
0	Tgtp2	1.77282e-25	0.765717	0.362	0.146	2.34632e-21
0	Dll4	2.76805e-25	0.818831	0.378	0.163	3.66352e-21
0	Snhg1	5.91971e-25	1.05066	0.478	0.276	7.83474e-21
0	Calm1	7.48136e-25	0.462731	0.95	0.887	9.90158e-21
0	Pnp	8.42394e-25	0.802234	0.674	0.456	1.11491e-20
0	Igtp	2.64988e-24	0.970316	0.343	0.15	3.50712e-20
0	Snhg8	2.9616e-24	0.901187	0.551	0.359	3.91968e-20
0	Tubb2a	5.16713e-24	0.851154	0.694	0.513	6.8387e-20
0	Cxcl12	2.28818e-23	0.477748	0.89	0.642	3.0284e-19
0	Slc6a6	4.12721e-23	0.706963	0.657	0.408	5.46236e-19
0	Tgtp1	4.47974e-23	0.790683	0.283	0.103	5.92894e-19
0	Taf7	7.38953e-23	0.863461	0.347	0.161	9.78004e-19
0	Ly6a	1.01067e-22	0.52753	0.954	0.788	1.33762e-18
0	H2-K1	1.10207e-22	0.562356	0.936	0.841	1.45859e-18
0	Tsc22d1	2.56595e-22	0.636618	0.753	0.564	3.39604e-18
0	Clk1	4.465e-22	0.739516	0.678	0.501	5.90943e-18
0	Nfkbia	4.95299e-22	0.640359	0.857	0.706	6.55528e-18
0	Rapgef4	5.60281e-22	0.844851	0.389	0.187	7.41532e-18
0	Taf1d	1.10508e-21	0.787202	0.437	0.247	1.46257e-17
0	Rlim	2.44386e-21	0.884522	0.316	0.142	3.23445e-17
0	Rsad2	2.90165e-21	0.87174	0.487	0.27	3.84033e-17
0	Eva1a	3.95406e-21	0.671667	0.299	0.117	5.23319e-17
0	Hbegf	4.41513e-21	0.862896	0.318	0.139	5.84342e-17
0	Timp3	4.78145e-21	0.606558	0.869	0.704	6.32825e-17
0	Dynll1	2.66321e-20	0.518091	0.923	0.828	3.52476e-16
0	Chchd2	3.89519e-20	0.461273	0.929	0.863	5.15528e-16
0	Gimap6	4.41483e-20	0.5662	0.678	0.455	5.84303e-16
0	Tcf15	4.97768e-20	0.50536	0.653	0.398	6.58796e-16
0	Kdm6b	6.18774e-20	0.681097	0.511	0.305	8.18948e-16
0	Btnl9	6.23555e-20	0.529835	0.701	0.449	8.25275e-16
0	Flt1	8.0703e-20	0.485119	0.85	0.61	1.0681e-15
0	Pparg	1.64075e-19	0.612949	0.399	0.196	2.17154e-15
0	Eif5	1.98549e-19	0.78071	0.584	0.427	2.62779e-15
0	Ints6	4.71551e-19	1.0041	0.341	0.171	6.24098e-15
0	Nr4a1	9.46525e-19	0.564832	0.478	0.269	1.25273e-14
0	Slbp	1.41414e-18	0.820538	0.349	0.182	1.87161e-14
0	H2-Q4	1.54222e-18	0.660183	0.667	0.505	2.04113e-14
0	Ifrd1	2.79221e-18	0.673625	0.457	0.271	3.69549e-14
0	Eif1	3.75869e-18	0.340869	0.988	0.949	4.97462e-14
0	Rpl41	5.90652e-18	0.327849	0.992	0.99	7.81728e-14
0	Pnrc1	6.65777e-18	0.611966	0.713	0.542	8.81156e-14
0	Ftl1	6.89196e-18	0.279898	0.979	0.905	9.1215e-14
0	Ptma	7.48819e-18	0.298844	0.992	0.967	9.91062e-14
0	Tra2b	7.58541e-18	0.801391	0.48	0.317	1.00393e-13
0	Zfas1	8.0005e-18	0.744508	0.42	0.249	1.05887e-13
0	Nasp	9.90361e-18	0.766231	0.287	0.133	1.31074e-13
0	Gm12940	1.22438e-17	0.846297	0.264	0.119	1.62047e-13
0	Cebpd	2.10895e-17	0.602679	0.645	0.435	2.7912e-13
0	Gadd45g	2.68776e-17	0.92622	0.497	0.321	3.55725e-13
0	Srsf3	2.74712e-17	0.596697	0.721	0.584	3.63582e-13
0	Hes1	3.81898e-17	0.847064	0.68	0.518	5.05443e-13
0	Adgrg1	9.32398e-17	0.421116	0.528	0.302	1.23403e-12
0	H2afx	1.79489e-16	0.816588	0.256	0.116	2.37554e-12
0	Gja1	1.87768e-16	0.614668	0.382	0.199	2.48512e-12
0	Trim25	2.28774e-16	0.733085	0.424	0.259	3.02782e-12
0	Tmed5	2.72705e-16	0.662194	0.495	0.337	3.60925e-12
0	Ifi203	6.68454e-16	0.469912	0.663	0.464	8.84698e-12
0	Pcf11	1.48724e-15	0.801472	0.343	0.194	1.96836e-11
0	Adamts9	4.46971e-15	0.683129	0.382	0.21	5.91566e-11
0	BC005537	5.14821e-15	0.826479	0.474	0.326	6.81365e-11
0	Rassf1	5.15491e-15	0.588137	0.503	0.346	6.82253e-11
0	Cd36	7.25164e-15	0.300492	0.983	0.76	9.59755e-11
0	Nufip2	7.51284e-15	0.711437	0.43	0.279	9.94324e-11
0	Rbp7	7.66697e-15	0.526457	0.751	0.57	1.01472e-10
0	Helz2	8.96036e-15	0.668809	0.31	0.165	1.1859e-10
0	Sgms1	1.16347e-14	0.493017	0.522	0.349	1.53985e-10
0	Cdh5	1.28892e-14	0.317256	0.879	0.7	1.70589e-10
0	Lrrc8a	1.45157e-14	0.573083	0.568	0.421	1.92116e-10
0	Gpihbp1	1.51206e-14	0.311614	0.95	0.725	2.00122e-10
0	Sema7a	1.53282e-14	0.405033	0.382	0.205	2.02869e-10
0	Cd81	2.46606e-14	0.319207	0.942	0.862	3.26383e-10
0	Snu13	2.78513e-14	0.667622	0.563	0.423	3.68612e-10
0	Arf6	4.23421e-14	0.610168	0.393	0.243	5.60398e-10
0	Lipe	4.78215e-14	0.47217	0.393	0.219	6.32918e-10
0	Gch1	6.11123e-14	0.582438	0.274	0.135	8.08822e-10
0	Adgrl4	6.70543e-14	0.454009	0.761	0.552	8.87463e-10
0	Acox1	2.20546e-13	0.641568	0.264	0.133	2.91893e-09
0	Snhg3	2.48733e-13	0.836081	0.303	0.172	3.29198e-09
0	Calm2	2.65541e-13	0.43263	0.784	0.663	3.51443e-09
0	Tuba1b	2.80757e-13	0.428787	0.759	0.63	3.71582e-09
0	Gls	2.94373e-13	0.779045	0.455	0.318	3.89603e-09
0	S1pr1	3.00652e-13	0.350418	0.817	0.611	3.97913e-09
0	Tcf4	5.35443e-13	0.389359	0.89	0.749	7.08659e-09
0	Klf7	8.10988e-13	0.60732	0.559	0.428	1.07334e-08
0	Cyyr1	9.04593e-13	0.365601	0.703	0.503	1.19723e-08
0	Sox7	1.52617e-12	0.545727	0.272	0.139	2.01989e-08
0	Cfl1	2.13918e-12	0.361583	0.842	0.75	2.8312e-08
0	Picalm	2.65859e-12	0.425908	0.653	0.508	3.51865e-08
0	Thbd	3.46061e-12	0.608451	0.48	0.337	4.58012e-08
0	Tut7	3.72154e-12	0.623631	0.432	0.291	4.92546e-08
0	H2afz	4.17458e-12	0.479677	0.651	0.541	5.52505e-08
0	Neat1	4.74704e-12	0.8809	0.439	0.302	6.28271e-08
0	Sf3b1	5.23556e-12	0.539398	0.59	0.472	6.92927e-08
0	Cav2	5.35506e-12	0.33584	0.767	0.586	7.08743e-08
0	Luzp1	6.30309e-12	0.458908	0.501	0.352	8.34215e-08
0	Coq10b	6.50539e-12	0.659693	0.285	0.163	8.60988e-08
0	Ripk1	6.74716e-12	0.65555	0.274	0.153	8.92986e-08
0	Sap18	9.92921e-12	0.563361	0.534	0.413	1.31413e-07
0	Ube2s	1.80746e-11	0.436804	0.563	0.431	2.39218e-07
0	Cxcl9	1.86524e-11	1.02281	0.26	0.135	2.46864e-07
0	Jpt1	2.12267e-11	0.684496	0.41	0.281	2.80936e-07
0	Mast4	2.27212e-11	0.605717	0.472	0.34	3.00715e-07
0	Magoh	2.4374e-11	0.69164	0.376	0.254	3.2259e-07
0	Arid5b	2.5003e-11	0.406972	0.586	0.432	3.30914e-07
0	Aqp7	2.75224e-11	0.378111	0.586	0.391	3.64259e-07
0	Ptbp3	2.85012e-11	0.433074	0.513	0.373	3.77214e-07
0	Irf9	3.18173e-11	0.489828	0.312	0.182	4.21101e-07
0	Ebf1	3.95551e-11	0.567726	0.595	0.471	5.23511e-07
0	Snrk	5.32986e-11	0.31657	0.717	0.55	7.05407e-07
0	Kdr	7.13657e-11	0.253025	0.823	0.616	9.44525e-07
0	Clic4	8.06803e-11	0.494414	0.626	0.506	1.0678e-06
0	Polr2a	1.27308e-10	0.731843	0.339	0.225	1.68492e-06
0	Txnip	1.6379e-10	0.34896	0.882	0.809	2.16776e-06
0	Cyp4b1	1.92684e-10	0.41409	0.426	0.276	2.55017e-06
0	Fosl2	1.99486e-10	0.526246	0.26	0.144	2.6402e-06
0	Osmr	2.74855e-10	0.60716	0.318	0.202	3.63771e-06
0	Pak1ip1	4.43454e-10	0.542047	0.356	0.239	5.86912e-06
0	Itpkb	5.24514e-10	0.290553	0.617	0.437	6.94195e-06
0	Tspan7	5.52752e-10	0.314654	0.605	0.425	7.31567e-06
0	Jam2	6.21201e-10	0.281756	0.678	0.501	8.2216e-06
0	Thrsp	6.77771e-10	0.251844	0.507	0.33	8.97029e-06
0	Eif1a	8.18874e-10	0.641077	0.303	0.194	1.08378e-05
0	F11r	8.39887e-10	0.441312	0.513	0.377	1.11159e-05
0	Hnrnpa2b1	1.06257e-09	0.423972	0.701	0.594	1.40631e-05
0	Gbp4	1.12522e-09	0.428673	0.25	0.134	1.48922e-05
0	Phf11d	1.28214e-09	0.452949	0.36	0.236	1.69691e-05
0	Slc25a5	1.46083e-09	0.434718	0.553	0.44	1.93341e-05
0	Sqstm1	1.66376e-09	0.389963	0.526	0.397	2.20198e-05
0	Podxl	1.91251e-09	0.284484	0.613	0.436	2.53121e-05
0	Efnb2	2.13774e-09	0.492612	0.362	0.237	2.8293e-05
0	Pitpnc1	2.17519e-09	0.467083	0.393	0.26	2.87887e-05
0	Tra2a	2.18233e-09	0.604683	0.399	0.287	2.88831e-05
0	Map4k3	2.24311e-09	0.419504	0.256	0.144	2.96876e-05
0	Myadm	2.61855e-09	0.501791	0.588	0.489	3.46565e-05
0	Car4	2.69091e-09	0.298142	0.543	0.357	3.56142e-05
0	Marcksl1	4.15469e-09	0.491802	0.254	0.147	5.49873e-05
0	Fas	4.97408e-09	0.450196	0.447	0.318	6.58319e-05
0	Lrrc8c	5.23241e-09	0.424568	0.447	0.315	6.92509e-05
0	Gpx1	5.29829e-09	0.44407	0.565	0.443	7.01229e-05
0	Klf13	5.40693e-09	0.460242	0.486	0.377	7.15607e-05
0	Tmcc3	6.02984e-09	0.549689	0.353	0.238	7.98049e-05
0	Slc9a3r2	7.55799e-09	0.25839	0.871	0.749	0.00010003
0	Rap1b	7.68445e-09	0.365898	0.568	0.468	0.000101704
0	Plscr1	8.96931e-09	0.405941	0.276	0.166	0.000118709
0	Itga1	1.09098e-08	0.288169	0.609	0.449	0.000144391
0	Mylip	1.19299e-08	0.446871	0.466	0.349	0.000157892
0	Slc26a10	1.50895e-08	0.280465	0.387	0.25	0.000199709
0	Cited2	1.54745e-08	0.686687	0.303	0.198	0.000204805
0	Cldn5	1.57596e-08	0.432438	0.593	0.424	0.000208579
0	Akap12	2.39974e-08	0.6541	0.464	0.358	0.000317606
0	Samd9l	2.78551e-08	0.361785	0.414	0.292	0.000368663
0	Sfpq	3.25712e-08	0.583854	0.447	0.361	0.000431079
0	Ralgapa1	3.42778e-08	0.409855	0.337	0.225	0.000453667
0	Fabp4	4.15137e-08	0.260091	0.996	0.964	0.000549434
0	Plxna2	4.84285e-08	0.486437	0.312	0.204	0.000640951
0	Abcb1a	5.89616e-08	0.333374	0.358	0.233	0.000780357
0	Tap2	6.75361e-08	0.483217	0.408	0.311	0.000893841
0	Ceacam1	6.88236e-08	0.301065	0.345	0.224	0.00091088
0	Shank3	8.1573e-08	0.386569	0.443	0.322	0.00107962
0	Rbpms	9.9333e-08	0.520759	0.48	0.393	0.00131467
0	Ddit4	1.21713e-07	0.459798	0.43	0.321	0.00161087
0	Jag2	1.22687e-07	0.278077	0.264	0.155	0.00162376
0	Ldha	1.53546e-07	0.399364	0.659	0.571	0.00203218
0	Xdh	1.91842e-07	0.335341	0.518	0.406	0.00253903
0	Plat	2.41319e-07	0.716087	0.331	0.241	0.00319386
0	Itga6	2.73447e-07	0.287615	0.568	0.432	0.00361907
0	Tle4	2.85253e-07	0.536459	0.329	0.24	0.00377532
0	Azin1	3.92657e-07	0.461056	0.289	0.199	0.00519682
0	Cd38	3.95529e-07	0.323322	0.279	0.172	0.00523482
0	Nedd9	3.98958e-07	0.460083	0.31	0.213	0.00528021
0	Id2	5.48323e-07	0.447825	0.343	0.243	0.00725706
0	Sox18	6.09532e-07	0.306875	0.632	0.506	0.00806716
0	Irf7	7.07929e-07	0.281442	0.355	0.245	0.00936944
0	Tmem245	7.31575e-07	0.45216	0.301	0.208	0.0096824
0	Ctsl	9.23898e-07	0.385509	0.748	0.617	0.0122278
0	Cd93	1.06306e-06	0.318763	0.624	0.499	0.0140695
0	Epb41	1.10696e-06	0.334229	0.293	0.191	0.0146507
0	Icam2	1.2404e-06	0.254994	0.63	0.505	0.0164167
0	Cdkn1c	1.3586e-06	0.333602	0.47	0.362	0.0179811
0	B4galt4	1.50716e-06	0.329156	0.295	0.195	0.0199473
0	H2-Q6	1.59868e-06	0.3095	0.364	0.255	0.0211585
0	Rsrc2	1.6873e-06	0.381053	0.457	0.365	0.0223314
0	Rbbp6	1.70676e-06	0.466335	0.314	0.228	0.022589
0	Grasp	1.79782e-06	0.332304	0.266	0.175	0.0237942
0	Glul	2.17821e-06	0.518438	0.42	0.331	0.0288287
0	Dlc1	2.28854e-06	0.271883	0.476	0.372	0.0302889
0	Son	2.37921e-06	0.256046	0.771	0.679	0.0314888
0	Dennd5b	2.40808e-06	0.47387	0.364	0.267	0.031871
0	Mef2a	2.75848e-06	0.365527	0.489	0.408	0.0365085
0	Znrf1	3.00543e-06	0.368051	0.297	0.203	0.0397769
0	Kctd12	3.09476e-06	0.540043	0.329	0.247	0.0409592
0	Oser1	4.02266e-06	0.454092	0.26	0.18	0.0532399
0	Spry1	4.10076e-06	0.438521	0.349	0.256	0.0542735
0	Dusp6	4.17251e-06	0.387829	0.301	0.207	0.0552231
0	Ddx3x	4.20246e-06	0.397087	0.526	0.449	0.0556196
0	Zfp366	4.33766e-06	0.278224	0.254	0.16	0.0574089
0	Nostrin	4.91891e-06	0.329128	0.262	0.173	0.0651018
0	Litaf	5.40244e-06	0.459284	0.368	0.287	0.0715013
0	Rasgrp3	5.47194e-06	0.321385	0.37	0.262	0.0724211
0	Samhd1	5.64421e-06	0.314102	0.279	0.192	0.0747011
0	Hmg20b	8.22901e-06	0.346725	0.324	0.238	0.108911
0	H2-T23	1.11698e-05	0.294665	0.624	0.526	0.147833
0	Spag9	1.17103e-05	0.368891	0.511	0.441	0.154986
0	Snhg12	1.31517e-05	0.440409	0.256	0.182	0.174063
0	Impdh2	1.52799e-05	0.446269	0.303	0.229	0.20223
0	Ctla2b	1.8169e-05	0.31777	0.297	0.209	0.240467
0	Csnk1a1	2.71582e-05	0.264161	0.586	0.517	0.359438
0	Gbp7	2.8645e-05	0.257478	0.36	0.272	0.379117
0	Rapgef1	2.92315e-05	0.274343	0.293	0.209	0.386879
0	Errfi1	3.40933e-05	0.274416	0.25	0.174	0.451224
0	Xiap	3.7429e-05	0.264393	0.484	0.396	0.495373
0	Etl4	3.86534e-05	0.270874	0.331	0.24	0.511578
0	Mknk2	3.88074e-05	0.394777	0.285	0.215	0.513616
0	Mlec	4.34309e-05	0.297893	0.254	0.179	0.574808
0	Elf1	4.6904e-05	0.394198	0.314	0.248	0.620774
0	Rap1a	5.46082e-05	0.273606	0.565	0.506	0.72274
0	Ccnl2	6.45793e-05	0.429905	0.312	0.241	0.854708
0	Hnrnpdl	6.78636e-05	0.384516	0.435	0.377	0.898175
0	S100a13	8.01058e-05	0.309814	0.775	0.75	1
0	Efnb1	8.11676e-05	0.255592	0.322	0.235	1
0	Cep85l	8.36645e-05	0.330582	0.306	0.229	1
0	Notch1	0.00010504	0.29003	0.453	0.368	1
0	Nop58	0.000107041	0.426747	0.283	0.213	1
0	Adipor2	0.000112157	0.294533	0.279	0.205	1
0	Skil	0.000112394	0.387503	0.345	0.277	1
0	Hnrnpa1	0.000131384	0.321878	0.455	0.402	1
0	Mapre1	0.00013867	0.350799	0.42	0.362	1
0	Plin2	0.000205615	0.304225	0.418	0.346	1
0	Arhgap18	0.000206076	0.25876	0.322	0.244	1
0	Nrbp1	0.000225004	0.304321	0.324	0.253	1
0	Tmem88	0.000228803	0.295961	0.378	0.292	1
0	Cdipt	0.000240274	0.309662	0.262	0.196	1
0	Bcl10	0.000246027	0.292097	0.36	0.289	1
0	Rapgef2	0.000247813	0.259992	0.258	0.187	1
0	Hist1h2bc	0.000249041	0.259311	0.478	0.412	1
0	Eloc	0.000289967	0.345791	0.435	0.384	1
0	Dusp11	0.000325569	0.335247	0.405	0.351	1
0	4930523C07Rik	0.000358471	0.25322	0.42	0.349	1
0	Sft2d1	0.000371505	0.28506	0.281	0.216	1
0	Tuba1a	0.000403431	0.349123	0.632	0.592	1
0	Yes1	0.00041824	0.316559	0.285	0.218	1
0	Wwc2	0.000448146	0.321754	0.329	0.269	1
0	Nbeal1	0.000449682	0.298559	0.453	0.389	1
0	Jdp2	0.000458964	0.340919	0.277	0.216	1
0	Gata2	0.00047966	0.268651	0.274	0.206	1
0	Ythdc1	0.000529514	0.350669	0.333	0.28	1
0	Sp100	0.000670255	0.282128	0.399	0.34	1
0	Snhg9	0.000702376	0.359583	0.268	0.209	1
0	H2-Q7	0.000723903	0.30865	0.382	0.309	1
0	Usp34	0.000778278	0.314346	0.337	0.28	1
0	Ube2d2a	0.000790878	0.310256	0.391	0.344	1
0	Cr1l	0.000867338	0.302315	0.405	0.353	1
0	Klf3	0.00101976	0.262341	0.36	0.298	1
0	Cflar	0.00105916	0.268141	0.368	0.311	1
0	Tasor	0.00111439	0.313521	0.276	0.216	1
0	Zfp36l2	0.00117636	0.361635	0.364	0.312	1
0	Ptbp1	0.00124745	0.359295	0.301	0.249	1
0	Tnfrsf1a	0.00127148	0.281992	0.378	0.326	1
0	Rab5a	0.00132408	0.35466	0.287	0.238	1
0	Irf2	0.00144927	0.340866	0.414	0.366	1
0	Plpp1	0.00147475	0.306221	0.511	0.458	1
0	Angptl4	0.00191433	0.454091	0.252	0.198	1
0	Slc39a1	0.00212473	0.254156	0.328	0.276	1
0	Ubap2l	0.00218199	0.387395	0.318	0.275	1
0	Pdcd10	0.00250901	0.255039	0.397	0.349	1
0	Alyref	0.00257594	0.294421	0.335	0.293	1
0	Cds2	0.00278571	0.271947	0.291	0.238	1
0	Arl6ip1	0.00286743	0.255857	0.53	0.507	1
0	Arhgap5	0.00297447	0.350369	0.368	0.32	1
0	Tgoln1	0.00306065	0.335905	0.372	0.34	1
0	Aqp1	0.00390887	0.46884	0.422	0.367	1
0	Mecom	0.00433051	0.329407	0.285	0.234	1
0	Zc3hav1	0.00616133	0.290736	0.264	0.221	1
0	Wac	0.00648783	0.30157	0.281	0.242	1
0	Pgrmc1	0.00648792	0.317705	0.391	0.359	1
0	Fam43a	0.00664678	0.311578	0.31	0.263	1
0	Lmna	0.00938847	0.307948	0.385	0.345	1
1	Cd36	1.01479e-45	0.858894	0.992	0.779	1.34307e-41
1	Egfl7	8.43648e-41	0.804406	0.968	0.749	1.11657e-36
1	Gpihbp1	2.569e-37	0.818756	0.961	0.743	3.40007e-33
1	Kank3	4.25205e-34	0.85597	0.737	0.43	5.62759e-30
1	Sparcl1	2.32671e-30	0.810973	0.897	0.668	3.0794e-26
1	Gng11	2.69827e-30	0.633293	0.942	0.814	3.57116e-26
1	Adgrl4	1.84732e-29	0.69402	0.839	0.552	2.44493e-25
1	Arhgap31	1.94599e-27	0.803781	0.671	0.401	2.57551e-23
1	Fabp4	5.16712e-27	0.553048	0.997	0.966	6.83868e-23
1	Col4a1	5.28262e-27	0.821986	0.879	0.698	6.99154e-23
1	Aplnr	2.08915e-26	0.783325	0.268	0.075	2.76499e-22
1	Tspan13	2.16821e-26	0.659361	0.853	0.582	2.86962e-22
1	Aqp1	3.6782e-26	0.941003	0.616	0.322	4.8681e-22
1	Tcim	1.72259e-25	0.647559	0.897	0.618	2.27985e-21
1	Cdh5	4.22129e-25	0.626615	0.95	0.698	5.58687e-21
1	Hspg2	9.66961e-25	0.696266	0.826	0.591	1.27977e-20
1	Col4a2	9.67356e-25	0.718814	0.758	0.526	1.2803e-20
1	Slc28a2	6.34775e-24	0.75088	0.492	0.238	8.40125e-20
1	Itga6	1.88695e-23	0.742655	0.684	0.415	2.49738e-19
1	Timp4	1.92708e-23	0.839449	0.705	0.415	2.55049e-19
1	Tie1	4.24744e-23	0.720614	0.742	0.496	5.62148e-19
1	Cav1	1.65221e-22	0.542598	0.942	0.755	2.1867e-18
1	Cd93	1.75958e-22	0.608441	0.763	0.475	2.3288e-18
1	Cd200	2.61104e-22	0.69028	0.818	0.598	3.45571e-18
1	Ly6e	3.49607e-22	0.589058	0.926	0.825	4.62705e-18
1	Esam	5.59029e-22	0.56048	0.908	0.655	7.39875e-18
1	Kdr	6.31653e-22	0.593718	0.871	0.624	8.35993e-18
1	Ushbp1	2.35718e-21	0.679359	0.661	0.403	3.11973e-17
1	C1qtnf9	3.52862e-21	0.611317	0.697	0.418	4.67013e-17
1	S1pr1	4.41505e-21	0.609292	0.861	0.619	5.84331e-17
1	Itpkb	4.84977e-21	0.593789	0.687	0.436	6.41867e-17
1	Mndal	1.44412e-20	0.728622	0.674	0.434	1.9113e-16
1	Ly6c1	1.71593e-20	0.496826	0.982	0.795	2.27103e-16
1	Mcf2l	2.53312e-20	0.617141	0.516	0.26	3.35259e-16
1	Depp1	3.09867e-20	0.765984	0.713	0.439	4.10109e-16
1	Nrp1	3.27542e-20	0.65748	0.766	0.528	4.33502e-16
1	Pdgfb	5.45263e-20	0.693044	0.645	0.4	7.21655e-16
1	Tmsb4x	1.1772e-19	0.342982	1	0.998	1.55802e-15
1	Lims2	2.57135e-19	0.537004	0.792	0.537	3.40318e-15
1	AW112010	4.66244e-19	0.617591	0.755	0.536	6.17075e-15
1	Nrp2	7.2958e-19	0.774055	0.458	0.245	9.656e-15
1	Cd81	9.09549e-19	0.490859	0.947	0.869	1.20379e-14
1	Ly6a	9.13386e-19	0.507427	0.976	0.798	1.20887e-14
1	Itgb1	9.29499e-18	0.520263	0.855	0.699	1.23019e-13
1	Fabp5	1.17503e-17	0.440381	0.9	0.678	1.55515e-13
1	Slc9a3r2	1.21167e-17	0.484469	0.921	0.747	1.60365e-13
1	Nck1	1.28112e-17	0.634575	0.584	0.383	1.69556e-13
1	Gngt2	2.18318e-17	0.609291	0.642	0.435	2.88944e-13
1	Kcna5	3.35809e-17	0.601528	0.418	0.208	4.44443e-13
1	Ifi203	4.20795e-17	0.731427	0.682	0.478	5.56922e-13
1	Abi3	1.96496e-16	0.502907	0.297	0.123	2.60063e-12
1	Robo4	2.24232e-16	0.610699	0.413	0.216	2.96771e-12
1	Jam2	4.42967e-16	0.575867	0.716	0.508	5.86266e-12
1	Ramp2	5.4644e-16	0.532086	0.829	0.695	7.23213e-12
1	Tspan7	5.95099e-16	0.521442	0.647	0.431	7.87614e-12
1	Sox18	7.48014e-16	0.661768	0.721	0.495	9.89997e-12
1	Arhgef15	9.73945e-16	0.558052	0.492	0.28	1.28902e-11
1	Ccdc85b	1.10081e-15	0.513238	0.708	0.537	1.45692e-11
1	Clic5	1.87083e-15	0.468877	0.713	0.475	2.47604e-11
1	Etl4	5.8562e-15	0.475685	0.424	0.225	7.75068e-11
1	Ctnnbip1	7.13212e-15	0.435443	0.582	0.35	9.43936e-11
1	Myct1	7.63265e-15	0.546533	0.566	0.366	1.01018e-10
1	Itga1	9.33796e-15	0.529388	0.666	0.45	1.23588e-10
1	Car4	1.9763e-14	0.668113	0.582	0.365	2.61563e-10
1	Rgcc	3.10198e-14	0.439201	0.913	0.677	4.10546e-10
1	Samd9l	3.2109e-14	0.633479	0.474	0.288	4.24962e-10
1	Trp53i11	3.65248e-14	0.625419	0.366	0.189	4.83406e-10
1	B2m	3.71734e-14	0.427	0.961	0.889	4.9199e-10
1	Hrct1	4.25198e-14	0.59811	0.371	0.194	5.62749e-10
1	Rsad2	4.40058e-14	0.621269	0.489	0.29	5.82416e-10
1	Cxcl12	7.24056e-14	0.454372	0.879	0.669	9.58287e-10
1	Tcf4	9.17986e-14	0.509893	0.879	0.765	1.21495e-09
1	Gm12002	1.09737e-13	0.537143	0.334	0.164	1.45236e-09
1	Arglu1	1.54031e-13	0.634274	0.508	0.344	2.0386e-09
1	Cav2	1.69213e-13	0.392036	0.795	0.596	2.23953e-09
1	Emcn	1.88922e-13	0.426269	0.832	0.595	2.50039e-09
1	Cd300lg	2.23827e-13	0.410455	0.853	0.628	2.96235e-09
1	Gimap4	2.82596e-13	0.395025	0.455	0.264	3.74016e-09
1	Pde2a	3.83773e-13	0.521919	0.405	0.227	5.07924e-09
1	Plcb4	4.11898e-13	0.480774	0.516	0.323	5.45147e-09
1	Xdh	5.37649e-13	0.49769	0.589	0.398	7.11578e-09
1	Rasip1	5.3851e-13	0.512795	0.55	0.363	7.12718e-09
1	Cd34	5.90231e-13	0.506244	0.653	0.461	7.81171e-09
1	Cyyr1	8.05115e-13	0.433478	0.732	0.515	1.06557e-08
1	Mgll	8.66224e-13	0.399055	0.905	0.718	1.14645e-08
1	Bcam	1.08318e-12	0.540326	0.489	0.307	1.43359e-08
1	Adam15	1.36271e-12	0.499354	0.563	0.39	1.80354e-08
1	Plxnd1	1.39052e-12	0.535214	0.521	0.338	1.84036e-08
1	Adgrf5	1.57097e-12	0.372386	0.842	0.64	2.07918e-08
1	Klk8	1.68912e-12	0.520582	0.332	0.175	2.23555e-08
1	Rbm39	3.85352e-12	0.369504	0.795	0.661	5.10014e-08
1	Igfbp7	4.46439e-12	0.428124	0.916	0.757	5.90861e-08
1	Plpp1	4.86026e-12	0.570727	0.595	0.441	6.43256e-08
1	Gnai2	8.36583e-12	0.37684	0.887	0.781	1.10722e-07
1	Adgrl2	1.18087e-11	0.556997	0.347	0.195	1.56288e-07
1	Plod1	1.2548e-11	0.486604	0.4	0.235	1.66073e-07
1	Nbeal1	1.47826e-11	0.588133	0.524	0.376	1.95647e-07
1	Tmem88	1.54644e-11	0.462823	0.453	0.281	2.04671e-07
1	Cdc42ep1	1.58189e-11	0.426844	0.329	0.179	2.09363e-07
1	H2-D1	3.19884e-11	0.326941	0.984	0.911	4.23366e-07
1	Gimap6	3.73161e-11	0.409089	0.679	0.476	4.93878e-07
1	Fmo1	4.83099e-11	0.532073	0.563	0.393	6.39382e-07
1	Sparc	4.89045e-11	0.369491	0.942	0.83	6.47251e-07
1	Inka1	5.40559e-11	0.482591	0.268	0.134	7.1543e-07
1	4931406P16Rik	6.03453e-11	0.44451	0.587	0.441	7.9867e-07
1	Ets2	7.21022e-11	0.570274	0.439	0.287	9.54272e-07
1	Cavin2	8.85097e-11	0.381751	0.837	0.693	1.17143e-06
1	Mef2c	9.4241e-11	0.450173	0.558	0.4	1.24728e-06
1	Palmd	1.01618e-10	0.404195	0.574	0.393	1.34491e-06
1	Nudcd3	1.06422e-10	0.468905	0.339	0.196	1.40849e-06
1	Gimap1	1.06782e-10	0.508511	0.418	0.261	1.41326e-06
1	Arpc3	1.13537e-10	0.381338	0.787	0.689	1.50266e-06
1	H2-Q7	1.21072e-10	0.409973	0.471	0.292	1.60239e-06
1	Pltp	1.26647e-10	0.62161	0.445	0.293	1.67617e-06
1	Myl6	1.81768e-10	0.26875	0.961	0.908	2.4057e-06
1	Arap3	1.88441e-10	0.497077	0.434	0.275	2.49401e-06
1	Mmp15	2.17689e-10	0.461607	0.305	0.165	2.88111e-06
1	Prpf4b	2.19807e-10	0.568356	0.529	0.399	2.90914e-06
1	Syne1	2.27567e-10	0.572877	0.403	0.255	3.01185e-06
1	Lyn	2.81065e-10	0.476198	0.379	0.227	3.71989e-06
1	Fzd4	2.8601e-10	0.536326	0.461	0.309	3.78534e-06
1	Trib2	3.81716e-10	0.429666	0.258	0.13	5.05201e-06
1	Gm26917	3.85099e-10	0.518701	0.353	0.208	5.09678e-06
1	Tcf15	4.83583e-10	0.39683	0.626	0.429	6.40023e-06
1	Smco4	5.18305e-10	0.391096	0.447	0.288	6.85976e-06
1	Lrrc8c	5.29807e-10	0.513496	0.476	0.32	7.01199e-06
1	Stap2	5.33279e-10	0.468943	0.25	0.127	7.05794e-06
1	Tmem140	5.47982e-10	0.49194	0.5	0.352	7.25254e-06
1	Clec1a	5.51951e-10	0.411254	0.458	0.293	7.30507e-06
1	Fam117b	5.62676e-10	0.452	0.295	0.162	7.44701e-06
1	4930523C07Rik	5.98354e-10	0.558548	0.484	0.339	7.91921e-06
1	Abcb1a	7.33309e-10	0.353057	0.397	0.235	9.70534e-06
1	Fry	9.46614e-10	0.36257	0.376	0.229	1.25284e-05
1	Apbb2	1.00009e-09	0.495314	0.397	0.255	1.32362e-05
1	Lars2	1.04436e-09	0.255037	0.816	0.716	1.38221e-05
1	Snrk	1.05356e-09	0.433493	0.703	0.569	1.39439e-05
1	Notch4	1.07455e-09	0.458907	0.25	0.128	1.42216e-05
1	Pdzd2	1.48691e-09	0.535992	0.329	0.198	1.96792e-05
1	Myo18a	1.60221e-09	0.353001	0.329	0.189	2.12052e-05
1	Dab2ip	1.75262e-09	0.377892	0.497	0.341	2.31959e-05
1	Ctnna1	1.97816e-09	0.371819	0.661	0.517	2.6181e-05
1	Sh2d3c	2.0667e-09	0.383469	0.337	0.196	2.73528e-05
1	Fli1	2.2155e-09	0.344978	0.539	0.373	2.93222e-05
1	Lpl	2.3622e-09	0.38788	0.808	0.637	3.12638e-05
1	Fermt2	2.46003e-09	0.3648	0.645	0.52	3.25585e-05
1	Msn	2.4827e-09	0.379994	0.668	0.554	3.28586e-05
1	Adcy4	2.85898e-09	0.362303	0.371	0.228	3.78387e-05
1	Arid5b	2.95403e-09	0.470201	0.597	0.444	3.90966e-05
1	Shank3	4.35296e-09	0.440802	0.474	0.326	5.76114e-05
1	N4bp3	4.77416e-09	0.510104	0.263	0.144	6.3186e-05
1	Cr1l	5.07947e-09	0.444802	0.476	0.339	6.72268e-05
1	Fnbp1l	5.7624e-09	0.455877	0.437	0.289	7.62653e-05
1	Sec14l1	5.96129e-09	0.431696	0.461	0.322	7.88976e-05
1	Rasgrp3	6.35309e-09	0.389695	0.413	0.261	8.40832e-05
1	Pnkd	7.51121e-09	0.452029	0.384	0.26	9.94109e-05
1	Hspa12b	8.29092e-09	0.357969	0.347	0.206	0.00010973
1	Cyth1	9.30615e-09	0.37773	0.347	0.209	0.000123167
1	Dach1	9.51561e-09	0.385431	0.284	0.157	0.000125939
1	Ptprb	9.59775e-09	0.29893	0.782	0.591	0.000127026
1	Slc26a10	1.06046e-08	0.577793	0.4	0.26	0.000140352
1	Rhoc	1.20429e-08	0.44922	0.671	0.55	0.000159388
1	Pcdh1	1.25579e-08	0.453165	0.284	0.157	0.000166203
1	Rapgef3	1.33396e-08	0.427329	0.326	0.195	0.000176549
1	Rapgef4	1.41709e-08	0.341972	0.358	0.214	0.000187552
1	Myo1b	1.56801e-08	0.329116	0.313	0.183	0.000207527
1	Adgrg1	1.92221e-08	0.406059	0.487	0.334	0.000254405
1	Dhrs3	2.28317e-08	0.48171	0.458	0.33	0.000302177
1	Myadm	2.98143e-08	0.400153	0.626	0.489	0.000394593
1	Ifngr1	3.37625e-08	0.393421	0.616	0.509	0.000446847
1	Tjp1	3.59997e-08	0.36336	0.495	0.358	0.000476455
1	Fscn1	3.85064e-08	0.367506	0.416	0.285	0.000509632
1	St8sia4	4.28649e-08	0.311694	0.271	0.149	0.000567317
1	Tnfaip1	4.30829e-08	0.431415	0.432	0.303	0.000570202
1	Car8	4.38268e-08	0.442082	0.392	0.257	0.000580048
1	Scarb1	4.71843e-08	0.392545	0.263	0.148	0.000624484
1	Ptp4a3	5.19851e-08	0.303341	0.524	0.374	0.000688022
1	Ccm2l	5.56544e-08	0.36647	0.282	0.164	0.000736586
1	Afdn	6.1077e-08	0.288714	0.584	0.43	0.000808355
1	Bst2	6.58462e-08	0.475578	0.755	0.656	0.000871474
1	Ndufa8	7.1328e-08	0.255859	0.592	0.471	0.000944027
1	Meox2	8.02538e-08	0.349555	0.35	0.22	0.00106216
1	Wasf2	8.29128e-08	0.384804	0.589	0.48	0.00109735
1	Syne2	9.01473e-08	0.452621	0.421	0.296	0.0011931
1	Fcho2	1.1349e-07	0.411641	0.482	0.361	0.00150205
1	Top2b	1.2254e-07	0.392446	0.361	0.242	0.00162182
1	Tprgl	1.29006e-07	0.301184	0.584	0.473	0.00170739
1	Ralgapa1	1.424e-07	0.416824	0.355	0.231	0.00188466
1	Afap1l1	1.53947e-07	0.380816	0.371	0.244	0.00203749
1	BC028528	1.57512e-07	0.368272	0.403	0.272	0.00208467
1	Sult1a1	1.60569e-07	0.396439	0.429	0.3	0.00212513
1	Rapgef5	1.65739e-07	0.409332	0.476	0.347	0.00219356
1	Smim10l1	1.70251e-07	0.326634	0.408	0.284	0.00225327
1	Icam2	1.73745e-07	0.319812	0.666	0.507	0.00229951
1	Tmem204	1.99034e-07	0.42403	0.413	0.293	0.00263421
1	Ubl5	2.13111e-07	0.294715	0.645	0.55	0.00282052
1	Lamtor5	2.16064e-07	0.293283	0.408	0.29	0.0028596
1	Cd151	2.48779e-07	0.312975	0.605	0.48	0.00329259
1	Trim12a	2.81466e-07	0.50352	0.253	0.153	0.0037252
1	Nisch	2.90813e-07	0.449143	0.397	0.284	0.00384891
1	Rnf130	3.20573e-07	0.328677	0.495	0.371	0.00424278
1	Sem1	3.27023e-07	0.262114	0.824	0.713	0.00432815
1	Pls3	3.8025e-07	0.357953	0.474	0.343	0.00503261
1	Dst	3.98497e-07	0.370168	0.529	0.407	0.00527411
1	Tbx3	4.08983e-07	0.518071	0.261	0.156	0.00541289
1	Cmtm8	4.29584e-07	0.362895	0.342	0.221	0.00568554
1	Psap	4.61372e-07	0.341448	0.761	0.66	0.00610626
1	Tln1	5.04817e-07	0.449263	0.468	0.362	0.00668126
1	Rasgrp2	5.26334e-07	0.429458	0.345	0.223	0.00696603
1	Kitl	5.95769e-07	0.338298	0.763	0.604	0.007885
1	Ggta1	6.09875e-07	0.384683	0.311	0.2	0.00807169
1	Thrsp	6.70195e-07	0.356174	0.489	0.351	0.00887003
1	Ccnd1	7.16873e-07	0.372875	0.434	0.309	0.00948781
1	Rtl8b	8.10525e-07	0.453155	0.342	0.235	0.0107273
1	Tmem50a	8.54052e-07	0.33763	0.65	0.537	0.0113034
1	Nostrin	8.90794e-07	0.393938	0.284	0.176	0.0117897
1	Calcrl	9.85264e-07	0.446773	0.353	0.248	0.01304
1	Ripor1	1.11144e-06	0.306316	0.329	0.218	0.0147099
1	Rasal2	1.17063e-06	0.262264	0.295	0.184	0.0154933
1	Sema7a	1.17402e-06	0.369629	0.35	0.23	0.0155382
1	Arhgap18	1.27335e-06	0.350054	0.361	0.242	0.0168528
1	Psmb8	1.4343e-06	0.412176	0.629	0.515	0.018983
1	Cyba	1.86249e-06	0.382198	0.545	0.439	0.0246501
1	Plpp3	2.07738e-06	0.373706	0.726	0.614	0.0274942
1	Arhgap29	2.11435e-06	0.302598	0.605	0.494	0.0279834
1	Atox1	2.25665e-06	0.2519	0.697	0.6	0.0298667
1	Ptk2	2.25966e-06	0.335337	0.3	0.195	0.0299067
1	Jup	2.27438e-06	0.268831	0.589	0.471	0.0301015
1	Eif2s2	2.46833e-06	0.319457	0.613	0.519	0.0326683
1	Epb41	2.6397e-06	0.299387	0.305	0.198	0.0349364
1	S100a10	2.64805e-06	0.322655	0.779	0.676	0.0350469
1	Cyp4b1	2.6513e-06	0.370449	0.418	0.292	0.0350899
1	Abcg2	2.67818e-06	0.354981	0.426	0.311	0.0354457
1	Arpp19	2.82387e-06	0.250446	0.534	0.434	0.0373739
1	Nes	2.89235e-06	0.309321	0.318	0.203	0.0382802
1	Ptprg	3.03542e-06	0.293674	0.418	0.305	0.0401738
1	Art3	3.15707e-06	0.422806	0.279	0.177	0.0417838
1	Tmbim4	3.18337e-06	0.322244	0.353	0.253	0.042132
1	Rtl8a	3.20329e-06	0.385055	0.484	0.38	0.0423956
1	Pxdn	3.23297e-06	0.420434	0.282	0.184	0.0427883
1	Plin2	3.44384e-06	0.354485	0.461	0.342	0.0455793
1	Irf2	3.4632e-06	0.288625	0.466	0.357	0.0458354
1	S100a16	3.92881e-06	0.253013	0.579	0.472	0.0519979
1	Laptm4a	4.26331e-06	0.303179	0.821	0.732	0.0564249
1	Klf7	4.29528e-06	0.266696	0.561	0.44	0.056848
1	Qk	4.38377e-06	0.269694	0.653	0.543	0.0580192
1	Emc7	4.60644e-06	0.319784	0.408	0.305	0.0609662
1	Sppl2a	4.79122e-06	0.37343	0.397	0.289	0.0634118
1	Mcc	5.2308e-06	0.290405	0.308	0.205	0.0692297
1	Pitpnc1	5.26658e-06	0.316689	0.389	0.274	0.0697031
1	Tmem123	5.31861e-06	0.338003	0.329	0.227	0.0703918
1	Crlf2	5.83259e-06	0.355588	0.297	0.199	0.0771944
1	Cdc42ep2	5.90735e-06	0.331873	0.361	0.253	0.0781838
1	Ndufc2	6.06403e-06	0.295295	0.639	0.556	0.0802575
1	Sema6a	6.67958e-06	0.431449	0.342	0.246	0.0884043
1	Prkd2	6.93111e-06	0.381741	0.295	0.199	0.0917333
1	Psme2	7.48618e-06	0.324298	0.524	0.422	0.0990796
1	Rgl1	8.07344e-06	0.312479	0.303	0.205	0.106852
1	Ostf1	8.11227e-06	0.261142	0.603	0.511	0.107366
1	Psmb9	8.22382e-06	0.329368	0.453	0.346	0.108842
1	Marcks	8.24996e-06	0.376987	0.555	0.463	0.109188
1	Cdh13	8.5635e-06	0.357082	0.342	0.236	0.113338
1	Fez2	1.02129e-05	0.298665	0.413	0.311	0.135167
1	Tshz2	1.04416e-05	0.285184	0.374	0.264	0.138194
1	Dync1h1	1.10374e-05	0.374787	0.424	0.325	0.14608
1	Atrx	1.1837e-05	0.300151	0.553	0.454	0.156662
1	Kctd12b	1.21108e-05	0.469099	0.313	0.214	0.160286
1	Erp29	1.21238e-05	0.324608	0.374	0.281	0.160459
1	Mef2a	1.26687e-05	0.319787	0.511	0.411	0.16767
1	Tmbim6	1.28804e-05	0.351157	0.674	0.591	0.170472
1	Ercc1	1.35504e-05	0.289776	0.339	0.238	0.179339
1	Rassf9	1.50522e-05	0.286163	0.284	0.186	0.199215
1	Klhl24	1.5449e-05	0.424269	0.382	0.287	0.204467
1	Ywhae	1.56538e-05	0.277095	0.605	0.535	0.207179
1	Tacc1	1.57275e-05	0.363761	0.466	0.38	0.208154
1	B4galt4	1.6886e-05	0.253901	0.305	0.202	0.223486
1	Btnl9	1.79029e-05	0.339776	0.632	0.491	0.236945
1	Reep3	1.91259e-05	0.317441	0.489	0.405	0.253131
1	Pdia3	1.93347e-05	0.310378	0.624	0.529	0.255895
1	Tasor	2.15875e-05	0.408486	0.303	0.215	0.285711
1	Ssna1	2.36082e-05	0.36348	0.289	0.202	0.312455
1	Sp100	2.58466e-05	0.273694	0.445	0.334	0.34208
1	Uaca	2.63228e-05	0.260861	0.355	0.251	0.348383
1	Git2	2.80437e-05	0.334425	0.289	0.2	0.371159
1	Coa3	2.96777e-05	0.271088	0.363	0.277	0.392784
1	Pkn2	3.42427e-05	0.328717	0.382	0.291	0.453202
1	Ccdc12	3.48553e-05	0.294609	0.495	0.406	0.461309
1	Arf5	3.51448e-05	0.289843	0.645	0.597	0.465141
1	Palm	3.71044e-05	0.299531	0.374	0.281	0.491076
1	Emp2	3.80829e-05	0.29616	0.255	0.168	0.504027
1	Cd38	3.84537e-05	0.310671	0.276	0.183	0.508935
1	Adam10	3.89499e-05	0.304421	0.382	0.287	0.515502
1	Tmem14c	4.14449e-05	0.3536	0.432	0.354	0.548524
1	Fgd5	4.15105e-05	0.283699	0.339	0.24	0.549392
1	Cnot6l	4.5229e-05	0.345271	0.271	0.187	0.598606
1	Picalm	4.86145e-05	0.288103	0.618	0.53	0.643414
1	Plscr2	5.0034e-05	0.376964	0.379	0.283	0.6622
1	Pdlim1	5.00703e-05	0.398889	0.387	0.307	0.662681
1	Gbp2	5.01091e-05	0.335614	0.295	0.206	0.663194
1	Psmb10	5.0218e-05	0.267893	0.455	0.364	0.664635
1	Xaf1	5.98966e-05	0.367953	0.453	0.357	0.792731
1	Tpr	6.3167e-05	0.292273	0.447	0.363	0.836015
1	Tspan2	6.57412e-05	0.272719	0.279	0.188	0.870084
1	Tmco1	6.82929e-05	0.286381	0.437	0.353	0.903856
1	Eif3c	6.83236e-05	0.368258	0.403	0.32	0.904262
1	Slc6a6	7.39517e-05	0.268681	0.574	0.453	0.978751
1	Srsf11	7.64153e-05	0.291411	0.366	0.281	1
1	Parp14	8.5623e-05	0.316265	0.371	0.283	1
1	1810026B05Rik	9.5045e-05	0.357169	0.289	0.208	1
1	Cdc42bpa	9.59574e-05	0.438367	0.303	0.222	1
1	Xiap	9.8014e-05	0.258031	0.484	0.404	1
1	Myh9	9.97374e-05	0.270997	0.503	0.424	1
1	Ktn1	0.000106737	0.325656	0.5	0.42	1
1	Cyfip1	0.000123556	0.318475	0.303	0.222	1
1	Cuta	0.000125554	0.340653	0.384	0.305	1
1	Socs2	0.0001256	0.364419	0.284	0.205	1
1	Ezh1	0.000128618	0.257398	0.255	0.181	1
1	Cep85l	0.000144451	0.270892	0.321	0.233	1
1	Nmi	0.000145224	0.292355	0.263	0.183	1
1	Tmed9	0.000148742	0.253641	0.471	0.384	1
1	Ctnnd1	0.000157185	0.308448	0.355	0.276	1
1	Phactr4	0.00015731	0.251659	0.258	0.18	1
1	Jag2	0.000175026	0.268695	0.25	0.169	1
1	Phf5a	0.000177378	0.286916	0.255	0.181	1
1	Sdc3	0.000188315	0.326053	0.308	0.231	1
1	Cpd	0.00019531	0.352437	0.35	0.268	1
1	Cacybp	0.000198253	0.32627	0.35	0.272	1
1	Efnb1	0.000200872	0.264913	0.332	0.241	1
1	Mast4	0.000207834	0.25109	0.453	0.358	1
1	Ppic	0.000208906	0.274124	0.311	0.233	1
1	Ywhaz	0.00023331	0.273266	0.555	0.492	1
1	Ifi35	0.000251919	0.314155	0.305	0.228	1
1	Podxl	0.000261855	0.309561	0.563	0.466	1
1	Pet100	0.0002649	0.278925	0.313	0.235	1
1	Rtn3	0.000286411	0.311901	0.403	0.331	1
1	Ncoa3	0.00030295	0.299306	0.303	0.226	1
1	Dennd5b	0.000315585	0.49029	0.368	0.275	1
1	Clec14a	0.000327314	0.25623	0.342	0.253	1
1	Cfap20	0.000340952	0.311363	0.3	0.228	1
1	Ptprm	0.000403265	0.289429	0.292	0.214	1
1	Sptlc2	0.000413656	0.282453	0.292	0.216	1
1	Cct6a	0.000467485	0.304096	0.318	0.251	1
1	H2-T23	0.00049453	0.254156	0.608	0.54	1
1	Prr13	0.000496664	0.262347	0.392	0.322	1
1	Psme1	0.000504328	0.279003	0.603	0.546	1
1	Mtdh	0.000514999	0.345652	0.411	0.344	1
1	Gatad2a	0.000570599	0.274603	0.253	0.181	1
1	Gbp7	0.000578364	0.315926	0.363	0.28	1
1	Myo6	0.000604765	0.341464	0.266	0.196	1
1	Slc50a1	0.000606862	0.264211	0.392	0.321	1
1	Fgfr1op2	0.000613628	0.280434	0.263	0.197	1
1	Atxn7l3b	0.000653766	0.291758	0.332	0.26	1
1	N4bp2l2	0.000669915	0.352001	0.303	0.236	1
1	Ilk	0.000674727	0.346892	0.353	0.283	1
1	Ccny	0.000725464	0.256665	0.366	0.292	1
1	Sypl	0.000732686	0.259055	0.447	0.381	1
1	Fcgrt	0.000744979	0.299737	0.411	0.344	1
1	Mprip	0.000746037	0.277374	0.432	0.366	1
1	Nsd1	0.000757299	0.269835	0.324	0.247	1
1	Cdc42bpb	0.000933594	0.27911	0.284	0.214	1
1	Znrf1	0.00103348	0.250602	0.287	0.214	1
1	Trip12	0.00109035	0.320798	0.271	0.207	1
1	Higd2a	0.00110212	0.261036	0.437	0.366	1
1	B230219D22Rik	0.00147092	0.252549	0.382	0.313	1
1	Ephb4	0.00158748	0.320283	0.311	0.24	1
1	Pnn	0.00177384	0.281952	0.261	0.197	1
1	Sub1	0.00178463	0.268912	0.508	0.456	1
1	Rnasek	0.00187587	0.275213	0.471	0.406	1
1	Lipa	0.001876	0.320313	0.329	0.268	1
1	Ddx17	0.00192399	0.285553	0.329	0.26	1
1	Zcchc7	0.0019849	0.35632	0.284	0.231	1
1	Caskin2	0.00199754	0.294929	0.255	0.192	1
1	H2-T22	0.00213289	0.271707	0.35	0.285	1
1	Lgals3bp	0.00217531	0.320666	0.263	0.205	1
1	Lama4	0.00242968	0.299341	0.332	0.269	1
1	Flnb	0.00247517	0.292095	0.292	0.229	1
1	Atp2b1	0.00248075	0.261749	0.337	0.28	1
1	Vwa1	0.00274503	0.259641	0.263	0.202	1
1	Ssr2	0.00276189	0.320171	0.318	0.267	1
1	Lgals9	0.00305258	0.317486	0.374	0.319	1
1	Elf2	0.00330855	0.251039	0.282	0.222	1
1	Adgre5	0.00426616	0.271889	0.284	0.225	1
1	Ppp1r11	0.00442374	0.250328	0.397	0.337	1
1	Dctn2	0.0045622	0.263159	0.384	0.335	1
1	Birc6	0.00559772	0.270432	0.292	0.242	1
1	Igf2r	0.00561113	0.262514	0.266	0.208	1
1	Plscr4	0.00562778	0.277928	0.295	0.245	1
1	Zfp207	0.0063857	0.263647	0.287	0.237	1
1	Ptpra	0.00787341	0.265248	0.292	0.244	1
1	Rtp4	0.00823096	0.382102	0.276	0.225	1
1	Hnrnpr	0.00855415	0.250129	0.253	0.201	1
1	Cped1	0.00875734	0.32481	0.387	0.344	1
2	Gm42418	3.18567e-26	0.907762	0.996	0.996	4.21624e-22
2	AY036118	1.33179e-19	0.933502	0.95	0.919	1.76262e-15
2	Tmsb4x	1.01036e-18	0.488634	0.996	0.999	1.33721e-14
2	Sptbn1	1.36445e-16	0.960005	0.816	0.91	1.80584e-12
2	Rps29	7.63081e-12	0.325401	0.986	0.995	1.00994e-07
2	Fabp4	3.07453e-10	0.368846	1	0.968	4.06914e-06
2	mt-Co2	1.48201e-09	0.460618	0.926	0.976	1.96144e-05
2	Ybx1	5.58644e-09	0.5809	0.812	0.901	7.39366e-05
2	Lars2	1.60547e-08	1.15818	0.681	0.747	0.000212484
2	mt-Atp8	3.69199e-08	0.680766	0.73	0.827	0.000488634
2	Hmgn1	7.16464e-08	0.276872	0.152	0.371	0.00094824
2	mt-Atp6	1.25194e-07	0.41454	0.933	0.983	0.00165695
2	Rpl26	2.51834e-07	0.379075	0.848	0.923	0.00333303
2	Tpt1	2.83498e-07	0.310515	0.954	0.991	0.00375209
2	Lamtor2	3.33396e-07	0.269727	0.145	0.347	0.0044125
2	Reep3	4.78935e-07	0.254288	0.216	0.46	0.0063387
2	mt-Nd2	5.34966e-07	0.616124	0.78	0.908	0.00708027
2	mt-Co3	9.90519e-07	0.519165	0.872	0.953	0.0131095
2	Rpl32	1.5076e-06	0.405297	0.844	0.933	0.0199531
2	Rflnb	1.5858e-06	1.10015	0.443	0.398	0.0209881
2	Rps20	1.62081e-06	0.296588	0.926	0.981	0.0214515
2	Vcp	2.7345e-06	0.278294	0.184	0.398	0.0361911
2	Ahnak	3.47189e-06	0.766795	0.684	0.801	0.0459505
2	Rpl13	4.2411e-06	0.323237	0.908	0.973	0.0561309
2	Mgll	4.44989e-06	0.521303	0.777	0.753	0.0588944
2	Rps11	5.82798e-06	0.341861	0.848	0.95	0.0771333
2	Ranbp1	6.97685e-06	0.254298	0.152	0.33	0.0923386
2	Epas1	8.06228e-06	0.719934	0.621	0.696	0.106704
2	mt-Co1	8.28463e-06	0.394672	0.908	0.972	0.109647
2	Acvrl1	8.45174e-06	0.263192	0.209	0.428	0.111859
2	Ktn1	1.04637e-05	0.255901	0.241	0.472	0.138487
2	Rbp7	1.09765e-05	0.457592	0.67	0.613	0.145274
2	Tprgl	1.2539e-05	0.312455	0.273	0.536	0.165954
2	Ube2l3	1.77817e-05	0.35023	0.128	0.282	0.235341
2	Rps6ka3	2.03859e-05	0.293848	0.131	0.287	0.269808
2	Nudc	3.69876e-05	0.286235	0.149	0.314	0.489531
2	Syf2	3.88308e-05	0.30779	0.255	0.491	0.513925
2	Lats2	4.508e-05	0.337209	0.131	0.281	0.596633
2	Tm9sf3	4.58148e-05	0.289633	0.223	0.443	0.606359
2	mt-Cytb	6.28582e-05	0.414159	0.865	0.962	0.831929
2	Pcmtd1	6.55298e-05	0.276493	0.177	0.344	0.867287
2	Ndel1	6.70671e-05	0.289325	0.188	0.37	0.887633
2	mt-Nd4	7.6888e-05	0.471722	0.801	0.928	1
2	Hypk	7.81274e-05	0.315502	0.181	0.357	1
2	Polr2i	7.88192e-05	0.252902	0.124	0.264	1
2	Cdk11b	7.99661e-05	0.301342	0.142	0.291	1
2	Prelid1	8.09239e-05	0.320502	0.184	0.365	1
2	Fbxw2	8.24996e-05	0.271531	0.135	0.282	1
2	Rock1	8.85935e-05	0.25173	0.202	0.388	1
2	Hipk1	9.23122e-05	0.267936	0.131	0.274	1
2	Thoc2	0.000105377	0.332954	0.128	0.264	1
2	Arpc4	0.000116659	0.29712	0.209	0.403	1
2	Rab6a	0.0001265	0.268336	0.152	0.308	1
2	Bptf	0.000141863	0.262525	0.142	0.283	1
2	Rock2	0.000150395	0.263497	0.209	0.391	1
2	Vamp5	0.000151727	0.270446	0.152	0.303	1
2	Atrx	0.000178316	0.283278	0.28	0.509	1
2	Top2b	0.000179176	0.2786	0.145	0.288	1
2	B230219D22Rik	0.000196824	0.304959	0.184	0.353	1
2	Rps24	0.000198053	0.258153	0.926	0.99	1
2	Rpl18a	0.000209036	0.295365	0.862	0.956	1
2	Ablim1	0.000231388	0.262649	0.262	0.472	1
2	Psmb10	0.000238382	0.309861	0.22	0.412	1
2	Fkbp4	0.000243491	0.349832	0.138	0.274	1
2	Psmc5	0.00025016	0.279313	0.142	0.282	1
2	Cavin1	0.000262257	0.751176	0.564	0.677	1
2	Rnf187	0.000279367	0.309668	0.184	0.346	1
2	Dab2ip	0.000284753	0.251091	0.216	0.402	1
2	mt-Nd1	0.000295162	0.479735	0.72	0.881	1
2	Ap2b1	0.000330265	0.384019	0.156	0.305	1
2	Hsbp1	0.000345398	0.264659	0.241	0.441	1
2	Pkp4	0.000355323	1.12778	0.365	0.349	1
2	Pten	0.000366992	0.290426	0.131	0.261	1
2	Myl6	0.00037974	0.353746	0.816	0.937	1
2	Sin3b	0.00038613	0.270389	0.142	0.278	1
2	Rps12	0.000412125	0.338108	0.78	0.9	1
2	Luc7l3	0.000424879	0.338604	0.156	0.298	1
2	Cfdp1	0.000452405	0.2871	0.163	0.311	1
2	Nudt4	0.000459925	0.361143	0.145	0.274	1
2	Gna11	0.000468285	0.375053	0.213	0.389	1
2	Erbin	0.000472259	0.358338	0.131	0.258	1
2	Arpc2	0.000491115	0.287723	0.355	0.63	1
2	Canx	0.000535119	0.261031	0.234	0.428	1
2	Epn1	0.000537493	0.291166	0.131	0.257	1
2	Mxd4	0.000554358	0.422033	0.245	0.444	1
2	Phactr2	0.000564947	0.292029	0.138	0.267	1
2	Ralbp1	0.000578137	0.320093	0.202	0.368	1
2	Pum2	0.0005979	0.306658	0.17	0.317	1
2	Rps5	0.000621744	0.266513	0.826	0.943	1
2	Eif3k	0.000733632	0.291756	0.298	0.541	1
2	Rpl27a	0.000795399	0.25586	0.894	0.963	1
2	Ppp1ca	0.000809816	0.286528	0.28	0.506	1
2	Pea15a	0.000843583	0.33734	0.223	0.403	1
2	Rab11b	0.000845078	0.335684	0.202	0.368	1
2	Ptms	0.000866205	0.682016	0.596	0.731	1
2	Eif3m	0.000870145	0.39779	0.17	0.319	1
2	Abhd17a	0.000901244	0.349319	0.199	0.359	1
2	Ehd1	0.000916939	0.25855	0.28	0.499	1
2	Hdgf	0.000917452	0.472341	0.135	0.258	1
2	Fez2	0.000933383	0.268418	0.199	0.357	1
2	Rex1bd	0.00101168	0.283814	0.142	0.268	1
2	Pfdn1	0.00103604	0.312075	0.156	0.291	1
2	Nras	0.00104961	0.375606	0.17	0.312	1
2	Ube2v1	0.00110544	0.496334	0.188	0.34	1
2	Stag2	0.00113523	0.312581	0.17	0.312	1
2	Psmd11	0.00115411	0.355699	0.145	0.271	1
2	Ostf1	0.00120694	0.272766	0.316	0.568	1
2	Kif5b	0.00124605	0.295099	0.284	0.487	1
2	Rpl34	0.00127734	0.271742	0.855	0.945	1
2	Rps23	0.00131684	0.280503	0.826	0.943	1
2	Hnrnpu	0.00139513	0.381354	0.291	0.507	1
2	Rpl19	0.00149138	0.267572	0.869	0.962	1
2	Rhoc	0.001522	0.293521	0.358	0.614	1
2	Rpl21	0.00164133	0.303304	0.851	0.949	1
2	Metap2	0.00166344	0.465886	0.17	0.31	1
2	Heg1	0.00172662	0.343631	0.241	0.411	1
2	Micos10	0.0019975	0.370236	0.213	0.378	1
2	Set	0.00211114	0.358878	0.238	0.418	1
2	Polr2m	0.00215522	0.347665	0.142	0.26	1
2	Rps16	0.00243307	0.30943	0.784	0.932	1
2	Cdc37	0.00250056	0.355778	0.206	0.365	1
2	D8Ertd738e	0.00285981	0.252876	0.344	0.594	1
2	Rplp1	0.00305121	0.263682	0.865	0.947	1
2	Rps7	0.00324464	0.297798	0.805	0.935	1
2	Rpl29	0.00351659	0.28509	0.748	0.902	1
2	Trappc6b	0.00355177	0.421184	0.181	0.318	1
2	Ablim3	0.00377023	1.03319	0.319	0.303	1
2	Rpl35	0.00389655	0.275146	0.819	0.944	1
2	Foxn3	0.00411738	0.445057	0.163	0.284	1
2	Eif5b	0.0048198	0.580592	0.177	0.307	1
2	Bvht	0.00517832	0.40121	0.209	0.353	1
2	2023-03-02	0.00580702	0.320836	0.156	0.267	1
2	Hspa12b	0.00587732	0.347761	0.145	0.251	1
2	Ptma	0.00613054	0.284023	0.922	0.984	1
2	Rwdd1	0.00643818	0.342003	0.199	0.338	1
2	Vamp3	0.00660529	0.345198	0.17	0.291	1
2	Adipor1	0.00669811	0.365292	0.223	0.377	1
2	Nono	0.00700726	0.297227	0.149	0.257	1
2	Atp5k	0.00716718	0.319626	0.348	0.576	1
2	Rps18	0.00770706	0.289872	0.805	0.92	1
2	Chmp5	0.00806019	0.493227	0.27	0.448	1
2	Huwe1	0.00943099	0.479513	0.152	0.26	1
2	Pgls	0.00986923	0.404158	0.174	0.291	1
3	Tnni3	1.19477e-96	1.36021	0.892	0.165	1.58127e-92
3	Fabp3	5.16618e-94	1.40388	0.905	0.182	6.83743e-90
3	Actc1	1.11867e-89	1.05457	0.766	0.115	1.48056e-85
3	Tnnc1	1.84842e-89	1.17528	0.728	0.104	2.44638e-85
3	Tnnt2	3.04333e-86	1.30526	0.861	0.169	4.02785e-82
3	Myl2	1.39073e-85	1.42581	0.93	0.228	1.84063e-81
3	Mb	8.13237e-80	1.30787	0.854	0.19	1.07632e-75
3	Pln	3.58753e-79	1.0653	0.703	0.109	4.7481e-75
3	Myl3	3.05433e-77	1.22397	0.816	0.166	4.0424e-73
3	Cox6a2	8.62378e-74	1.14861	0.703	0.121	1.14136e-69
3	Myh6	2.3296e-66	0.929065	0.557	0.079	3.08323e-62
3	Ckm	3.07599e-65	0.860989	0.506	0.064	4.07107e-61
3	Cox7a1	3.66591e-61	0.861126	0.532	0.078	4.85184e-57
3	Tpm1	1.3984e-56	1.27382	0.968	0.448	1.85078e-52
3	Cryab	3.38376e-53	0.936787	0.709	0.181	4.47841e-49
3	Csrp3	7.91285e-49	0.607224	0.386	0.049	1.04727e-44
3	Myoz2	3.07105e-48	0.650021	0.43	0.063	4.06453e-44
3	Ttn	1.47539e-45	0.957948	0.513	0.1	1.95267e-41
3	Tcap	1.40497e-44	0.720366	0.367	0.049	1.85948e-40
3	Eno3	4.20774e-44	0.755003	0.335	0.042	5.56895e-40
3	Cox8b	2.02888e-42	0.749864	0.418	0.07	2.68522e-38
3	Ckmt2	2.16157e-41	0.49612	0.297	0.033	2.86084e-37
3	Des	4.34698e-37	0.679324	0.329	0.049	5.75323e-33
3	Slc25a4	4.68611e-37	0.838168	0.962	0.57	6.20207e-33
3	Chchd10	1.31439e-33	0.571182	0.348	0.061	1.73959e-29
3	Eef1a2	3.66816e-32	0.649868	0.291	0.045	4.85481e-28
3	Fhl2	2.71462e-31	0.490124	0.31	0.052	3.59279e-27
3	Atp5g1	5.90309e-31	0.854864	0.867	0.462	7.81274e-27
3	Ldhb	1.29385e-23	0.766813	0.481	0.158	1.71241e-19
3	Fabp4	3.29249e-21	0.670211	1	0.97	4.35761e-17
3	Pdk4	2.70275e-20	0.465848	0.329	0.086	3.57709e-16
3	Ccng1	3.50016e-20	0.491598	0.329	0.087	4.63247e-16
3	Car4	1.03435e-19	0.70923	0.797	0.373	1.36897e-15
3	Atp5k	2.13169e-17	0.483249	0.861	0.511	2.82129e-13
3	Cox5a	2.27689e-17	0.523643	0.854	0.517	3.01347e-13
3	Gpihbp1	1.19945e-16	0.615719	1	0.768	1.58747e-12
3	Uqcrq	1.5091e-16	0.503637	0.842	0.506	1.99729e-12
3	Ech1	2.6342e-16	0.561181	0.829	0.494	3.48636e-12
3	Ndufc1	8.18544e-16	0.539134	0.722	0.384	1.08334e-11
3	Ndufab1	1.43317e-15	0.507092	0.633	0.315	1.8968e-11
3	Atp5md	3.02985e-15	0.5229	0.854	0.532	4.01e-11
3	S100a1	4.00388e-15	0.434881	0.778	0.411	5.29914e-11
3	Atp2a2	6.28792e-15	0.622451	0.57	0.274	8.32206e-11
3	Ybx1	8.42986e-15	0.436816	0.994	0.878	1.11569e-10
3	Cd300lg	1.03332e-14	0.549722	0.975	0.646	1.3676e-10
3	Timp4	1.11719e-14	0.604982	0.804	0.444	1.47861e-10
3	Lpl	1.26242e-14	0.550102	0.949	0.646	1.67081e-10
3	Idh2	1.53764e-14	0.462856	0.456	0.188	2.03506e-10
3	Ndufb8	2.25429e-14	0.515859	0.759	0.422	2.98355e-10
3	Cyc1	2.41345e-14	0.412442	0.57	0.26	3.1942e-10
3	Atp5o	2.46356e-14	0.435806	0.715	0.375	3.26052e-10
3	Cycs	2.72586e-14	0.561459	0.772	0.448	3.60767e-10
3	Etfb	3.28522e-14	0.555063	0.658	0.357	4.34799e-10
3	Atp5e	5.55134e-14	0.424948	0.962	0.731	7.34719e-10
3	Pparg	8.4789e-14	0.475369	0.538	0.226	1.12218e-09
3	Atp5j	8.56594e-14	0.467131	0.975	0.779	1.1337e-09
3	Atp5j2	8.69311e-14	0.484869	0.949	0.686	1.15053e-09
3	Uqcrfs1	1.425e-13	0.419366	0.557	0.266	1.88598e-09
3	Ndufa3	1.99819e-13	0.49194	0.785	0.459	2.64461e-09
3	Gm12002	2.08212e-13	0.517608	0.443	0.176	2.75568e-09
3	Cyp4b1	2.14139e-13	0.488426	0.627	0.289	2.83414e-09
3	Mdh1	4.24725e-13	0.542556	0.5	0.237	5.62124e-09
3	Chpt1	4.92359e-13	0.353801	0.361	0.136	6.51637e-09
3	Rgcc	7.27415e-13	0.523596	0.994	0.701	9.62733e-09
3	Unc45b	8.85437e-13	0.376965	0.703	0.355	1.17188e-08
3	Sdhc	1.15666e-12	0.380194	0.329	0.119	1.53084e-08
3	Efnb1	1.16324e-12	0.411295	0.532	0.234	1.53955e-08
3	Cmtm8	1.22665e-12	0.45069	0.506	0.222	1.62347e-08
3	Map1lc3a	1.33524e-12	0.458652	0.62	0.327	1.76719e-08
3	AU020206	1.67818e-12	0.406123	0.348	0.127	2.22107e-08
3	Bnip3	1.67879e-12	0.34523	0.399	0.156	2.22187e-08
3	Lpar6	1.77819e-12	0.349596	0.57	0.262	2.35343e-08
3	Acaa2	2.02676e-12	0.415036	0.5	0.232	2.68241e-08
3	Cox7b	3.16162e-12	0.456863	0.639	0.351	4.18441e-08
3	C1qtnf9	3.20386e-12	0.405274	0.829	0.442	4.24031e-08
3	Cav1	4.25938e-12	0.448362	0.987	0.775	5.6373e-08
3	Tmem140	4.78753e-12	0.453432	0.684	0.355	6.33629e-08
3	Atp5c1	5.21401e-12	0.378707	0.797	0.491	6.90074e-08
3	Aqp7	5.44128e-12	0.412347	0.772	0.415	7.20154e-08
3	Cox7c	6.02234e-12	0.3942	0.975	0.746	7.97057e-08
3	Mgll	6.1814e-12	0.481313	0.968	0.737	8.18108e-08
3	Atp5a1	7.73839e-12	0.365382	0.785	0.482	1.02418e-07
3	Atp5f1	8.38369e-12	0.453081	0.741	0.45	1.10958e-07
3	Arhgap18	8.49851e-12	0.392631	0.532	0.241	1.12478e-07
3	Rassf3	1.28756e-11	0.31681	0.525	0.242	1.70408e-07
3	Cox5b	1.30097e-11	0.432676	0.899	0.623	1.72183e-07
3	Ndufb9	1.31587e-11	0.339083	0.791	0.471	1.74155e-07
3	Uqcr11	1.59242e-11	0.45841	0.848	0.615	2.10756e-07
3	Ndufb7	2.24336e-11	0.365105	0.753	0.419	2.96909e-07
3	Sgk1	2.33454e-11	0.522423	0.962	0.751	3.08976e-07
3	Pde2a	2.81829e-11	0.393416	0.525	0.239	3.73e-07
3	Ndufs6	3.1386e-11	0.348762	0.633	0.34	4.15393e-07
3	Pim3	4.38971e-11	0.434427	0.854	0.556	5.80979e-07
3	Ndufa4	4.39161e-11	0.362199	0.918	0.698	5.8123e-07
3	Dhrs3	5.3552e-11	0.418579	0.639	0.33	7.08761e-07
3	Btnl9	7.41221e-11	0.408255	0.842	0.49	9.81006e-07
3	Ccdc85a	8.19634e-11	0.313768	0.373	0.146	1.08478e-06
3	Kdr	1.07737e-10	0.408045	0.943	0.649	1.42589e-06
3	Pdgfb	1.18103e-10	0.449102	0.766	0.421	1.56309e-06
3	Myzap	1.31651e-10	0.295506	0.335	0.131	1.7424e-06
3	Chchd3	1.69252e-10	0.365628	0.354	0.15	2.24005e-06
3	Cox6b1	1.8806e-10	0.453473	0.88	0.663	2.48897e-06
3	Tjp1	1.96249e-10	0.342855	0.671	0.359	2.59736e-06
3	Ctnnbip1	2.07483e-10	0.297291	0.703	0.37	2.74604e-06
3	Mgst3	2.2777e-10	0.268747	0.354	0.146	3.01453e-06
3	Tcf15	2.36744e-10	0.364102	0.791	0.44	3.13331e-06
3	Cox6c	2.74883e-10	0.352927	0.968	0.768	3.63808e-06
3	Ndufv3	3.22678e-10	0.422754	0.614	0.357	4.27064e-06
3	AW112010	3.89644e-10	0.429291	0.873	0.554	5.15694e-06
3	Polr2j	4.6104e-10	0.331245	0.525	0.273	6.10187e-06
3	Atp5g3	5.622e-10	0.434169	0.709	0.441	7.44071e-06
3	Ndufs7	6.09558e-10	0.400214	0.627	0.366	8.0675e-06
3	Tcim	6.25201e-10	0.371887	0.949	0.65	8.27453e-06
3	Dgkz	6.68813e-10	0.29104	0.335	0.135	8.85174e-06
3	Myo10	6.83402e-10	0.310706	0.633	0.329	9.04482e-06
3	Ndufv2	6.90719e-10	0.377665	0.551	0.299	9.14166e-06
3	Tspan13	7.74389e-10	0.401927	0.911	0.612	1.0249e-05
3	Ndufa12	8.14915e-10	0.34555	0.481	0.245	1.07854e-05
3	Sdhb	8.67924e-10	0.312303	0.576	0.326	1.1487e-05
3	Uqcr10	8.77207e-10	0.350105	0.81	0.512	1.16098e-05
3	Rsad2	9.27191e-10	0.2915	0.601	0.306	1.22714e-05
3	Adgrl4	9.59688e-10	0.316725	0.918	0.582	1.27015e-05
3	Mdh2	1.0622e-09	0.328652	0.69	0.413	1.40583e-05
3	Idh3b	1.2178e-09	0.317754	0.424	0.203	1.61175e-05
3	Rasgrp3	1.25273e-09	0.40655	0.532	0.27	1.65799e-05
3	Ndufb3	1.2547e-09	0.329646	0.627	0.346	1.6606e-05
3	Pnpla2	1.40446e-09	0.267965	0.532	0.264	1.8588e-05
3	Hspb1	1.40837e-09	0.413065	0.962	0.792	1.86398e-05
3	Atp5mpl	1.57249e-09	0.281148	0.741	0.447	2.0812e-05
3	Myct1	1.64148e-09	0.348059	0.684	0.381	2.1725e-05
3	Vdac1	1.79828e-09	0.273504	0.468	0.233	2.38002e-05
3	Fmo1	1.82333e-09	0.331373	0.703	0.402	2.41318e-05
3	Depp1	1.91065e-09	0.569417	0.759	0.471	2.52874e-05
3	Atp5h	2.05818e-09	0.331584	0.918	0.683	2.724e-05
3	Ndufa9	2.09373e-09	0.34783	0.272	0.109	2.77106e-05
3	Ndufs5	2.53202e-09	0.296436	0.778	0.499	3.35113e-05
3	Spaar	3.38935e-09	0.29525	0.291	0.115	4.4858e-05
3	Ndufb1-ps	3.5187e-09	0.330185	0.804	0.553	4.657e-05
3	Srgn	3.80116e-09	0.360811	0.937	0.622	5.03084e-05
3	Kctd12b	3.89189e-09	0.282042	0.456	0.214	5.15091e-05
3	Cd36	3.90766e-09	0.352654	1	0.806	5.17179e-05
3	Atp5b	3.95009e-09	0.255602	0.88	0.6	5.22794e-05
3	Lims2	4.3132e-09	0.345685	0.892	0.561	5.70852e-05
3	Fas	4.32723e-09	0.337071	0.608	0.331	5.72709e-05
3	Slc28a2	4.61613e-09	0.295218	0.544	0.267	6.10945e-05
3	Mrpl17	5.31282e-09	0.325931	0.487	0.249	7.03151e-05
3	Atp5l	5.71314e-09	0.265123	0.93	0.642	7.56134e-05
3	Polr2g	6.32056e-09	0.350524	0.405	0.2	8.36527e-05
3	Ndufa5	6.35794e-09	0.33848	0.715	0.437	8.41473e-05
3	Abcb1b	6.48124e-09	0.323067	0.31	0.13	8.57792e-05
3	Ddt	6.84926e-09	0.374151	0.335	0.153	9.06499e-05
3	Bag5	6.8651e-09	0.322515	0.424	0.209	9.08596e-05
3	Fli1	7.11258e-09	0.411311	0.639	0.386	9.4135e-05
3	Pdrg1	7.42223e-09	0.27333	0.354	0.16	9.82332e-05
3	Tsnax	9.27005e-09	0.261849	0.405	0.191	0.000122689
3	Tmsb4x	1.03419e-08	0.280794	1	0.998	0.000136875
3	Cisd1	1.34658e-08	0.323633	0.304	0.133	0.000178219
3	Gimap6	1.44279e-08	0.35449	0.804	0.491	0.000190953
3	Pdcd5	1.50623e-08	0.302385	0.608	0.352	0.000199349
3	Kitl	2.20947e-08	0.275061	0.937	0.608	0.000292423
3	Rasgrp2	2.46055e-08	0.384672	0.456	0.229	0.000325654
3	Mapk3	2.47407e-08	0.252696	0.715	0.419	0.000327443
3	4930523C07Rik	2.56838e-08	0.297061	0.614	0.346	0.000339925
3	Chchd7	2.87796e-08	0.278532	0.323	0.146	0.000380899
3	Arpc1a	2.94775e-08	0.307074	0.627	0.371	0.000390134
3	Ndufb10	3.09471e-08	0.307058	0.658	0.395	0.000409584
3	Uqcrb	3.20216e-08	0.287878	0.899	0.647	0.000423805
3	Cox7a2	3.26815e-08	0.331911	0.899	0.679	0.00043254
3	Plin2	3.38664e-08	0.393224	0.595	0.345	0.000448221
3	Ccdc85b	3.44419e-08	0.326752	0.816	0.55	0.000455838
3	Fkbp3	3.8127e-08	0.370658	0.557	0.324	0.000504611
3	Tspan15	4.39248e-08	0.25178	0.316	0.135	0.000581345
3	Ndufb2	4.4349e-08	0.28096	0.576	0.333	0.000586959
3	Casp8	5.07677e-08	0.292877	0.316	0.139	0.00067191
3	Rgl1	5.29279e-08	0.259335	0.418	0.207	0.000700501
3	Impdh1	5.90877e-08	0.277068	0.361	0.169	0.000782026
3	Sgms1	6.12736e-08	0.295069	0.646	0.374	0.000810956
3	Cxcl12	6.41502e-08	0.342469	0.93	0.692	0.000849028
3	Cav2	6.43166e-08	0.322882	0.899	0.613	0.000851231
3	Tmem88	6.61494e-08	0.254653	0.551	0.294	0.000875487
3	Bola3	7.07622e-08	0.267892	0.411	0.211	0.000936537
3	Mrps33	7.50624e-08	0.280038	0.475	0.255	0.000993451
3	Ptp4a3	8.23786e-08	0.264886	0.646	0.383	0.00109028
3	Sult1a1	8.35235e-08	0.358334	0.551	0.306	0.00110543
3	Cyyr1	9.04442e-08	0.269077	0.835	0.534	0.00119703
3	2023-09-04	9.66635e-08	0.351751	0.665	0.406	0.00127934
3	Ndufs2	9.80627e-08	0.255638	0.475	0.258	0.00129786
3	Slc9a3r2	1.0189e-07	0.280109	0.975	0.765	0.00134852
3	Fam104a	1.07623e-07	0.361723	0.405	0.216	0.00142439
3	Eno1	1.09447e-07	0.266073	0.424	0.221	0.00144853
3	Bcl2l1	1.19521e-07	0.25968	0.475	0.251	0.00158185
3	Cdh5	1.21217e-07	0.288914	0.962	0.73	0.00160431
3	Tspan4	1.48352e-07	0.351241	0.392	0.199	0.00196343
3	Ndufa2	1.81821e-07	0.289991	0.772	0.519	0.00240639
3	Zcrb1	1.99185e-07	0.298366	0.513	0.294	0.00263622
3	Gng11	2.11841e-07	0.401032	0.987	0.827	0.00280371
3	Plpp1	2.21466e-07	0.276449	0.709	0.451	0.0029311
3	Epn1	2.23392e-07	0.277837	0.418	0.221	0.0029566
3	Ets2	2.23515e-07	0.282031	0.538	0.298	0.00295822
3	Jup	2.41331e-07	0.324466	0.741	0.472	0.00319401
3	Cd81	2.50999e-07	0.28409	0.994	0.875	0.00332197
3	Txnip	2.59353e-07	0.290176	0.956	0.818	0.00343254
3	F11r	2.96186e-07	0.286057	0.671	0.392	0.00392003
3	Ehd2	3.7822e-07	0.302871	0.823	0.569	0.00500574
3	Tax1bp3	3.85778e-07	0.279167	0.481	0.271	0.00510578
3	Id1	4.0206e-07	0.372271	0.937	0.717	0.00532127
3	Epn2	4.06342e-07	0.27992	0.392	0.205	0.00537794
3	Esam	5.64423e-07	0.295479	0.956	0.684	0.00747014
3	Cenpx	5.91822e-07	0.317573	0.399	0.22	0.00783276
3	Clic5	5.94177e-07	0.274989	0.778	0.5	0.00786393
3	Jam2	7.28523e-07	0.291106	0.797	0.528	0.009642
3	Cfl2	7.97481e-07	0.264279	0.43	0.234	0.0105547
3	Bri3	8.51516e-07	0.26539	0.728	0.499	0.0112698
3	Cdkn1c	8.98169e-07	0.315126	0.601	0.373	0.0118873
3	Hspa12b	1.08743e-06	0.264985	0.411	0.219	0.0143922
3	Pdhb	1.14374e-06	0.283486	0.348	0.182	0.0151374
3	Rnf130	1.16811e-06	0.27966	0.601	0.377	0.0154599
3	Guk1	1.18674e-06	0.262351	0.386	0.204	0.0157065
3	mt-Nd2	1.23235e-06	0.407787	0.981	0.88	0.0163101
3	Atp5d	1.23842e-06	0.310733	0.722	0.504	0.0163904
3	Naa20	1.60565e-06	0.314357	0.38	0.209	0.0212508
3	Amotl2	1.95907e-06	0.259877	0.468	0.267	0.0259283
3	Palmd	2.18525e-06	0.260477	0.665	0.408	0.0289218
3	Mrps24	2.18807e-06	0.302554	0.538	0.34	0.0289591
3	Egln1	2.40421e-06	0.292457	0.342	0.181	0.0318198
3	Adgrf5	2.63337e-06	0.263996	0.892	0.662	0.0348526
3	Acly	2.87316e-06	0.283949	0.285	0.141	0.0380262
3	0610012G03Rik	2.97527e-06	0.26355	0.443	0.255	0.0393778
3	Ndufb11	3.08752e-06	0.261616	0.747	0.501	0.0408633
3	Sbf2	3.44668e-06	0.253426	0.304	0.149	0.0456168
3	Tsc22d1	3.46013e-06	0.370994	0.785	0.602	0.0457948
3	Ndufc2	3.56198e-06	0.251311	0.791	0.553	0.0471428
3	Zfp979	3.85146e-06	0.27073	0.304	0.148	0.0509741
3	Ly6c1	4.77987e-06	0.279711	0.994	0.819	0.0632616
3	Ucp2	4.78187e-06	0.252248	0.62	0.38	0.063288
3	Higd2a	4.87474e-06	0.381639	0.551	0.364	0.0645172
3	Tmem223	5.20582e-06	0.276756	0.354	0.193	0.068899
3	Cdc42ep4	5.84843e-06	0.26292	0.291	0.146	0.0774039
3	Ldha	5.9425e-06	0.282895	0.785	0.578	0.078649
3	Selenow	6.01959e-06	0.251283	0.975	0.795	0.0796692
3	Cd38	6.38897e-06	0.275538	0.354	0.188	0.0845581
3	Aldoa	6.76489e-06	0.253737	0.873	0.657	0.0895334
3	Slc6a6	7.35923e-06	0.283281	0.696	0.458	0.0973994
3	Dync1i2	7.53903e-06	0.251137	0.766	0.518	0.0997791
3	Trp53i11	8.51846e-06	0.27815	0.386	0.21	0.112742
3	Meox2	9.244e-06	0.276043	0.418	0.231	0.122344
3	Sumo2	9.85394e-06	0.299093	0.829	0.616	0.130417
3	mt-Nd4l	1.0013e-05	0.395827	0.905	0.74	0.132523
3	mt-Nd3	1.00658e-05	0.382608	0.753	0.555	0.13322
3	Hspe1	1.24323e-05	0.255172	0.532	0.343	0.164542
3	Gng12	1.64535e-05	0.325107	0.335	0.189	0.217762
3	Smc6	3.35864e-05	0.255301	0.443	0.272	0.444516
3	Angptl4	8.09941e-05	0.317639	0.342	0.201	1
3	Fry	0.000139583	0.618615	0.405	0.246	1
3	Ddrgk1	0.000162294	0.270573	0.475	0.32	1
3	Pnkd	0.000203188	0.257984	0.424	0.273	1
3	Slc39a10	0.000251389	0.250846	0.285	0.164	1
3	mt-Nd4	0.000258912	0.299211	1	0.9	1
3	mt-Cytb	0.000671761	0.334691	1	0.942	1
3	mt-Co2	0.000938644	0.258674	1	0.966	1
4	Htra3	0	3.74646	0.882	0.009	0
4	Clec3b	0	3.66762	0.849	0.005	0
4	Col1a1	0	3.34469	0.888	0.008	0
4	Dpt	0	3.06713	0.882	0.009	0
4	Crispld2	0	3.03836	0.875	0.005	0
4	Col6a1	7.85229e-305	2.50743	0.882	0.011	1.03925e-300
4	Rarres2	4.00953e-303	3.06249	0.954	0.022	5.30662e-299
4	Cygb	1.16211e-299	2.94345	0.908	0.017	1.53805e-295
4	Entpd2	3.46414e-299	2.32991	0.803	0.004	4.58479e-295
4	Loxl1	6.34977e-297	2.23605	0.816	0.006	8.40393e-293
4	Lrp1	5.01366e-295	2.76809	0.901	0.017	6.63559e-291
4	Scn7a	2.29775e-292	2.01599	0.757	0.001	3.04107e-288
4	Sdc2	2.31059e-291	2.31004	0.868	0.014	3.05807e-287
4	Abca8a	5.49004e-291	2.60115	0.809	0.007	7.26606e-287
4	Fbln1	7.95692e-290	3.25181	0.816	0.008	1.0531e-285
4	Col1a2	2.67713e-288	3.67864	0.928	0.025	3.54318e-284
4	Gpm6b	5.15265e-288	2.2068	0.809	0.007	6.81954e-284
4	Col3a1	1.07592e-287	3.66201	0.895	0.02	1.42398e-283
4	Col6a2	4.21511e-284	2.29297	0.796	0.007	5.57869e-280
4	Gas1	1.79214e-281	2.9437	0.803	0.009	2.3719e-277
4	Dpep1	7.03424e-281	3.1766	0.763	0.005	9.30982e-277
4	Smoc2	6.89238e-279	3.27063	0.789	0.008	9.12207e-275
4	Lama2	1.36103e-277	2.12715	0.783	0.007	1.80132e-273
4	C1s1	5.20573e-268	1.88683	0.73	0.004	6.88978e-264
4	Tcf21	7.53882e-268	2.356	0.724	0.004	9.97763e-264
4	Ifi205	4.87446e-263	2.85309	0.704	0.003	6.45135e-259
4	Serpinf1	1.00594e-262	2.61988	0.822	0.017	1.33136e-258
4	Gpx3	1.18989e-261	3.31325	0.829	0.019	1.57482e-257
4	Aldh1a1	1.82852e-261	2.01312	0.724	0.005	2.42005e-257
4	Islr	1.33294e-260	2.20237	0.77	0.011	1.76415e-256
4	Lhfp	4.6975e-260	2.58608	0.895	0.03	6.21714e-256
4	Gsta3	1.03507e-259	2.05725	0.717	0.005	1.36991e-255
4	Serping1	3.922e-258	3.84067	0.947	0.044	5.19076e-254
4	Ogn	9.16126e-257	3.24543	0.796	0.015	1.21249e-252
4	Mmp2	5.06954e-254	2.45421	0.803	0.017	6.70954e-250
4	Bicc1	1.64607e-249	2.02838	0.77	0.014	2.17858e-245
4	Tnxb	1.03423e-248	2.58248	0.803	0.019	1.3688e-244
4	Pcolce2	1.55909e-246	1.93476	0.724	0.009	2.06345e-242
4	Ms4a4d	2.74946e-243	1.57503	0.658	0.003	3.63891e-239
4	Col5a1	1.04937e-242	1.81182	0.743	0.012	1.38884e-238
4	Tbx20	1.65195e-235	1.78712	0.717	0.011	2.18635e-231
4	Plxdc2	7.43962e-234	1.90603	0.73	0.014	9.84633e-230
4	Lum	4.38199e-232	3.56815	0.875	0.04	5.79957e-228
4	Axl	4.2074e-230	1.8414	0.757	0.018	5.56849e-226
4	Pdgfra	1.74003e-229	2.24555	0.783	0.022	2.30293e-225
4	Naalad2	3.65996e-221	1.41614	0.612	0.004	4.84395e-217
4	Medag	1.61757e-220	1.56999	0.632	0.006	2.14086e-216
4	Fxyd1	3.91319e-219	1.93193	0.862	0.037	5.17911e-215
4	C3	4.65346e-219	3.30013	0.704	0.015	6.15886e-215
4	Col6a3	7.02099e-219	1.89579	0.711	0.016	9.29228e-215
4	Mrc2	1.20062e-216	1.26252	0.566	0.001	1.58903e-212
4	C1ra	3.47059e-215	1.72877	0.724	0.02	4.59333e-211
4	Nupr1	4.39731e-215	2.23438	0.803	0.031	5.81984e-211
4	Srpx2	7.18886e-214	1.28146	0.566	0.001	9.51445e-210
4	Tnfaip6	6.78267e-213	2.55617	0.632	0.008	8.97686e-209
4	Pcsk6	9.46445e-210	2.34535	0.743	0.024	1.25262e-205
4	Olfml3	1.85687e-209	1.6597	0.678	0.014	2.45757e-205
4	Gfpt2	5.57558e-208	1.68745	0.612	0.007	7.37927e-204
4	Mmp23	5.76212e-206	1.25029	0.553	0.002	7.62617e-202
4	Hsd11b1	1.19217e-204	2.02539	0.612	0.008	1.57784e-200
4	Pcolce	2.56171e-204	2.97244	0.895	0.061	3.39043e-200
4	Col5a3	1.69305e-203	1.61648	0.572	0.004	2.24075e-199
4	Celf2	5.95052e-203	1.6801	0.763	0.028	7.87551e-199
4	Pla1a	3.49027e-201	1.38406	0.566	0.004	4.61938e-197
4	Ndufa4l2	1.46296e-200	1.88932	0.73	0.024	1.93623e-196
4	Aspn	7.85212e-200	2.22948	0.572	0.005	1.03923e-195
4	Thbs2	9.10599e-197	1.6408	0.572	0.006	1.20518e-192
4	Serpine2	2.54111e-195	2.06334	0.789	0.037	3.36317e-191
4	Mfap5	4.56494e-194	2.78994	0.796	0.041	6.04169e-190
4	Meg3	2.73415e-192	1.8964	0.586	0.008	3.61865e-188
4	Snhg18	4.78948e-192	1.58507	0.724	0.027	6.33887e-188
4	Fibin	6.88804e-191	1.52613	0.566	0.007	9.11632e-187
4	Angptl2	1.29437e-187	1.44954	0.605	0.012	1.7131e-183
4	Pdlim2	8.42102e-187	1.67913	0.724	0.03	1.11452e-182
4	Ptgis	2.75672e-185	1.74533	0.763	0.036	3.64851e-181
4	Rnd3	4.66389e-183	1.98099	0.789	0.043	6.17266e-179
4	Rgs17	1.21197e-182	1.11212	0.48	0.001	1.60405e-178
4	Cpxm1	6.44785e-180	1.27546	0.474	0.001	8.53373e-176
4	Pde1a	1.15127e-179	0.943437	0.493	0.002	1.5237e-175
4	Gpx8	1.90289e-179	1.25665	0.612	0.015	2.51848e-175
4	Prrx1	2.57377e-179	1.01552	0.493	0.002	3.40639e-175
4	Lpar1	2.64189e-179	1.2074	0.533	0.007	3.49655e-175
4	Rnase4	3.68419e-177	2.53395	0.868	0.073	4.87602e-173
4	Serpina3n	6.02313e-174	1.62905	0.553	0.01	7.97162e-170
4	Ccl19	8.88742e-173	1.61362	0.507	0.005	1.17625e-168
4	Ebf2	1.81832e-172	0.893307	0.447	0	2.40655e-168
4	Sod3	3.05171e-172	1.66322	0.678	0.028	4.03894e-168
4	Rbms3	1.25106e-171	1.48908	0.651	0.024	1.65578e-167
4	Col15a1	3.17486e-169	2.31984	0.822	0.06	4.20193e-165
4	Hmgcs2	5.19062e-169	1.05332	0.487	0.004	6.86978e-165
4	Ddr2	3.24194e-168	1.25105	0.553	0.012	4.2907e-164
4	Matn2	2.46091e-167	1.15849	0.48	0.004	3.25701e-163
4	Ar	3.41333e-167	1.35132	0.599	0.018	4.51754e-163
4	Vcan	7.71299e-167	1.27769	0.467	0.003	1.02081e-162
4	Penk	8.5405e-167	1.4009	0.467	0.003	1.13034e-162
4	Atp1a2	2.50355e-165	1.34473	0.638	0.024	3.31344e-161
4	Enpp2	1.0396e-164	1.44437	0.645	0.025	1.37592e-160
4	Oaf	1.09688e-164	1.71275	0.717	0.04	1.45173e-160
4	Mt2	2.85625e-163	2.94987	0.684	0.035	3.78025e-159
4	Scara5	1.04777e-161	1.10074	0.447	0.002	1.38673e-157
4	Heyl	1.28876e-161	0.997981	0.467	0.004	1.70567e-157
4	Qpct	5.01734e-161	1.04874	0.493	0.007	6.64045e-157
4	Cd63	9.99943e-161	2.7704	0.98	0.137	1.32342e-156
4	Mxra8	1.54517e-160	1.94546	0.803	0.062	2.04503e-156
4	Igfbp6	5.16583e-157	2.2343	0.684	0.036	6.83698e-153
4	Sox9	9.85741e-157	1.2604	0.421	0.001	1.30463e-152
4	Lgals1	5.95751e-154	3.48827	0.987	0.164	7.88476e-150
4	Gfra1	8.97712e-154	1.10971	0.421	0.002	1.18812e-149
4	G0s2	9.55505e-154	2.27858	0.717	0.047	1.26461e-149
4	Gsn	9.42759e-153	7.23817	0.98	0.178	1.24774e-148
4	Gpc6	7.73513e-152	0.903169	0.467	0.007	1.02374e-147
4	Cd302	1.17248e-150	2.4431	0.921	0.119	1.55177e-146
4	Pdgfrb	1.17666e-150	1.32591	0.493	0.01	1.55731e-146
4	Bgn	2.42355e-149	3.14698	0.954	0.135	3.20756e-145
4	Ppp1r14a	6.92178e-149	1.44605	0.572	0.021	9.16097e-145
4	Irs2	1.21917e-148	1.34684	0.546	0.018	1.61357e-144
4	Abi3bp	1.13533e-147	1.30394	0.625	0.029	1.50261e-143
4	Rcn3	2.01246e-146	1.6468	0.776	0.065	2.6635e-142
4	Igf1	2.12647e-145	1.68096	0.572	0.023	2.81439e-141
4	Sfrp1	1.32544e-144	1.2337	0.526	0.015	1.75422e-140
4	Pdgfrl	5.37111e-144	1.13303	0.454	0.008	7.10866e-140
4	C1qtnf7	6.13891e-144	1.07111	0.428	0.005	8.12485e-140
4	Adamts2	8.7434e-144	1.0607	0.513	0.014	1.15719e-139
4	Abca8b	5.42414e-143	1.1708	0.447	0.007	7.17884e-139
4	Nnmt	2.43135e-140	1.10388	0.566	0.023	3.21789e-136
4	Tent5a	8.93799e-140	1.5077	0.539	0.02	1.18294e-135
4	Egfr	2.44513e-138	0.758545	0.388	0.002	3.23613e-134
4	Ccdc80	3.60897e-138	2.42605	0.895	0.114	4.77647e-134
4	Prelp	1.54851e-137	1.99255	0.77	0.07	2.04945e-133
4	Abca9	1.66069e-137	0.953112	0.454	0.009	2.19793e-133
4	Pi16	1.00577e-136	2.81408	0.678	0.05	1.33113e-132
4	Gem	1.40344e-136	2.20141	0.704	0.056	1.85746e-132
4	Chpf	2.83434e-136	0.943305	0.408	0.005	3.75125e-132
4	Steap3	1.34867e-135	0.929154	0.428	0.007	1.78496e-131
4	Dcn	1.42552e-135	5.72731	0.928	0.176	1.88668e-131
4	Timp2	1.00135e-134	2.24053	0.901	0.12	1.32529e-130
4	Anxa1	4.2127e-134	2.3607	0.849	0.105	5.57551e-130
4	Htra1	6.08378e-134	1.34093	0.691	0.049	8.05188e-130
4	Hk2	6.85995e-134	1.61276	0.461	0.012	9.07914e-130
4	Apod	1.11229e-133	1.31882	0.401	0.005	1.47212e-129
4	Vgll3	1.63699e-133	0.766746	0.355	0.001	2.16655e-129
4	Gpr153	2.58116e-133	0.793493	0.382	0.003	3.41616e-129
4	Zeb2	2.43664e-131	1.34155	0.658	0.045	3.2249e-127
4	Pi15	3.19545e-131	0.878717	0.342	0	4.22917e-127
4	Abca6	3.19545e-131	0.676218	0.342	0	4.22917e-127
4	Loxl2	8.74006e-131	0.919957	0.5	0.017	1.15675e-126
4	Svep1	1.16004e-130	0.817629	0.355	0.001	1.53531e-126
4	Cpq	1.00288e-129	1.80882	0.796	0.09	1.32732e-125
4	Thbs1	2.81491e-129	2.16835	0.526	0.023	3.72553e-125
4	Colec12	3.41736e-129	1.17724	0.612	0.036	4.52288e-125
4	Ifi27l2a	4.32996e-129	3.37289	0.849	0.11	5.7307e-125
4	Rbp1	6.78375e-127	1.81141	0.908	0.111	8.97829e-123
4	Podn	7.68597e-126	0.78584	0.336	0.001	1.01724e-121
4	Spon2	1.20121e-125	1.25628	0.349	0.002	1.58981e-121
4	Ifi207	2.90458e-125	1.68954	0.645	0.047	3.84422e-121
4	Il17d	4.83369e-123	0.748862	0.336	0.001	6.39739e-119
4	Igfbp4	5.4867e-123	2.41841	0.875	0.124	7.26165e-119
4	Smim41	6.91013e-123	0.847033	0.349	0.002	9.14556e-119
4	Cfh	4.38358e-122	1.87168	0.914	0.12	5.80167e-118
4	Mgp	4.69863e-122	3.47425	0.961	0.189	6.21863e-118
4	Col8a1	1.30306e-119	1.35105	0.625	0.045	1.7246e-115
4	Col6a6	4.05043e-118	0.749027	0.316	0.001	5.36074e-114
4	Antxr1	4.83755e-118	0.75909	0.355	0.004	6.40249e-114
4	Itih5	7.63488e-118	1.09152	0.461	0.017	1.01048e-113
4	Myc	6.41248e-117	1.21877	0.474	0.02	8.48692e-113
4	Pdpn	2.62554e-116	0.833332	0.434	0.014	3.4749e-112
4	Cyp27a1	5.90806e-116	0.946773	0.447	0.016	7.81932e-112
4	Plekha6	1.48718e-115	0.876334	0.414	0.012	1.96828e-111
4	S1pr3	1.92518e-115	0.929636	0.316	0.001	2.54798e-111
4	Col5a2	6.5463e-115	1.2593	0.612	0.046	8.66403e-111
4	Ace	1.09848e-114	1.43214	0.671	0.059	1.45383e-110
4	Emp3	1.35338e-114	1.74949	0.816	0.104	1.7912e-110
4	Ngf	7.28139e-114	0.919907	0.349	0.005	9.63691e-110
4	Hmcn2	3.47419e-113	0.883105	0.303	0.001	4.5981e-109
4	Itm2a	4.1652e-113	1.32798	0.572	0.04	5.51264e-109
4	Frzb	1.25157e-112	0.677832	0.329	0.003	1.65645e-108
4	Il6	4.20243e-111	1.65976	0.388	0.01	5.56191e-107
4	Kirrel	9.98365e-111	0.732265	0.388	0.01	1.32134e-106
4	Itgb5	3.49829e-110	1.38017	0.671	0.063	4.62999e-106
4	Ces1d	3.86831e-110	0.709258	0.316	0.002	5.11971e-106
4	Khdrbs3	5.79517e-110	0.802407	0.382	0.009	7.66991e-106
4	Kdelr3	1.98912e-109	0.875622	0.408	0.013	2.6326e-105
4	Pgf	4.32553e-108	1.10725	0.395	0.012	5.72484e-104
4	Dclk1	1.14059e-107	0.668393	0.303	0.002	1.50958e-103
4	Lsp1	1.31464e-106	0.812171	0.414	0.015	1.73993e-102
4	Cxcl1	4.42457e-106	3.53486	0.776	0.12	5.85592e-102
4	F3	8.53696e-106	0.643085	0.276	0	1.12987e-101
4	Mfap4	1.8187e-105	1.77562	0.303	0.002	2.40705e-101
4	Rab34	2.21523e-105	0.799303	0.414	0.015	2.93186e-101
4	Fstl1	6.04368e-105	2.09099	0.895	0.168	7.99881e-101
4	Clmp	3.92882e-103	0.904776	0.434	0.019	5.1998e-99
4	Phlda1	5.80543e-103	2.20618	0.783	0.117	7.68349e-99
4	Sdc4	6.3787e-103	1.3136	0.605	0.054	8.44221e-99
4	Ndrg2	8.54126e-103	0.934638	0.566	0.043	1.13044e-98
4	Ifi211	5.19011e-102	1.58078	0.632	0.063	6.86911e-98
4	Fndc1	3.79065e-101	0.807543	0.395	0.014	5.01692e-97
4	Kcnk2	9.65971e-101	0.617819	0.263	0	1.27846e-96
4	Tpm2	1.13237e-100	1.1947	0.342	0.008	1.49869e-96
4	D630003M21Rik	2.33741e-100	0.591671	0.27	0.001	3.09356e-96
4	Srpx	2.69804e-100	0.853171	0.276	0.001	3.57085e-96
4	Gstm5	8.81478e-99	1.00474	0.461	0.026	1.16664e-94
4	Serpine1	6.99678e-98	1.7049	0.48	0.031	9.26024e-94
4	Tmem45a	7.19065e-98	0.633309	0.296	0.004	9.51683e-94
4	Gm9780	4.14459e-97	0.74365	0.434	0.022	5.48536e-93
4	Fam49a	1.09485e-96	0.693713	0.355	0.011	1.44903e-92
4	Selenbp1	1.13643e-96	1.25452	0.638	0.068	1.50406e-92
4	Mt1	1.56712e-96	3.92704	0.954	0.279	2.07408e-92
4	Cp	2.5053e-96	1.49585	0.763	0.102	3.31576e-92
4	Pcdh18	1.06713e-95	0.547322	0.25	0	1.41235e-91
4	Ssc5d	1.06713e-95	0.498343	0.25	0	1.41235e-91
4	Rian	3.19255e-95	0.877738	0.276	0.002	4.22534e-91
4	Ltbp3	8.58394e-95	0.908213	0.507	0.037	1.13608e-90
4	Tspan3	4.70304e-94	1.11525	0.704	0.087	6.22447e-90
4	Fbn1	1.32109e-93	1.45319	0.73	0.098	1.74846e-89
4	Mmp14	6.05702e-93	0.883101	0.408	0.02	8.01647e-89
4	Cys1	1.79727e-91	0.648722	0.296	0.005	2.37869e-87
4	Gnao1	3.0751e-91	0.528515	0.296	0.005	4.0699e-87
4	Prss23	6.56489e-91	1.33893	0.566	0.053	8.68863e-87
4	Txndc5	7.22018e-91	1.07071	0.625	0.069	9.55591e-87
4	Aebp1	1.11183e-90	1.14206	0.52	0.043	1.4715e-86
4	Lsamp	1.43065e-90	0.656166	0.283	0.004	1.89347e-86
4	S100a6	2.04853e-90	2.93638	0.987	0.402	2.71123e-86
4	Fap	3.24849e-90	0.625235	0.309	0.007	4.29938e-86
4	Olfml2b	3.57547e-90	0.6422	0.257	0.002	4.73213e-86
4	Rora	4.05885e-90	1.22472	0.671	0.083	5.37188e-86
4	Rem1	1.31969e-89	0.643712	0.296	0.006	1.7466e-85
4	Ifitm1	5.48254e-87	1.50136	0.303	0.008	7.25615e-83
4	Fgfr1	1.23266e-86	1.03563	0.559	0.056	1.63142e-82
4	Ggt5	1.5062e-86	0.736967	0.355	0.015	1.99346e-82
4	C1qtnf2	4.10249e-86	0.579782	0.303	0.008	5.42965e-82
4	Nfix	7.09504e-86	1.37866	0.763	0.126	9.39029e-82
4	Ssbp2	1.8345e-85	0.737546	0.388	0.021	2.42797e-81
4	Efemp1	3.22278e-85	1.03765	0.362	0.017	4.26535e-81
4	1500009L16Rik	3.8691e-85	0.51035	0.25	0.002	5.12076e-81
4	Fkbp7	2.59322e-84	1.23344	0.73	0.114	3.43213e-80
4	Gm12840	3.91057e-84	2.42885	0.513	0.051	5.17564e-80
4	Rgma	4.24244e-84	0.537908	0.27	0.005	5.61487e-80
4	Il11ra1	5.94642e-83	1.29087	0.704	0.106	7.87009e-79
4	B3gnt9	6.71515e-83	0.517403	0.25	0.003	8.8875e-79
4	Angptl1	2.16044e-82	0.716975	0.276	0.006	2.85934e-78
4	Adamts5	2.82229e-82	1.99602	0.73	0.127	3.73529e-78
4	Itgbl1	1.51588e-81	0.798604	0.322	0.012	2.00627e-77
4	Man1a	7.25713e-81	1.03411	0.638	0.083	9.60481e-77
4	Atf5	1.4661e-80	1.17199	0.52	0.052	1.94038e-76
4	Twsg1	4.27223e-80	0.842702	0.513	0.049	5.6543e-76
4	Ccl7	5.27456e-80	2.40962	0.296	0.009	6.98088e-76
4	Sema5a	6.93176e-80	0.687967	0.263	0.005	9.17418e-76
4	Pmp22	7.68701e-80	1.40641	0.862	0.197	1.01738e-75
4	Cyp1b1	1.22273e-79	0.899614	0.421	0.03	1.61828e-75
4	Cebpb	3.15137e-79	1.89435	0.882	0.205	4.17084e-75
4	Col14a1	1.1881e-78	0.827302	0.303	0.011	1.57245e-74
4	Bmp2	1.48666e-78	0.507622	0.25	0.004	1.9676e-74
4	Spon1	1.88303e-78	0.813001	0.447	0.036	2.49219e-74
4	Lamc1	3.25805e-78	1.71893	0.849	0.207	4.31203e-74
4	Nbl1	5.63446e-78	0.925855	0.395	0.026	7.45721e-74
4	Etv1	6.86265e-78	0.719794	0.329	0.015	9.08272e-74
4	Apbb1ip	1.45668e-77	0.537792	0.283	0.008	1.92792e-73
4	Ndn	4.99024e-77	0.784469	0.329	0.015	6.60458e-73
4	Gstt1	1.35877e-76	1.07145	0.638	0.088	1.79833e-72
4	Zfp9	5.20206e-76	0.657245	0.336	0.017	6.88492e-72
4	Fndc3b	2.64616e-75	1.16563	0.73	0.123	3.5022e-71
4	Nr4a3	2.97098e-75	1.32519	0.434	0.037	3.93209e-71
4	Cxcl14	3.88945e-75	3.05948	0.276	0.009	5.14768e-71
4	Errfi1	5.5865e-75	1.64144	0.77	0.144	7.39373e-71
4	Twist1	1.6944e-74	0.505063	0.25	0.005	2.24254e-70
4	Notch2	1.8554e-74	0.688971	0.428	0.034	2.45562e-70
4	Frmd6	2.66928e-74	0.822824	0.408	0.031	3.53279e-70
4	Timp1	4.33329e-74	1.11549	0.289	0.011	5.73511e-70
4	Ikbip	6.06301e-74	0.811542	0.533	0.059	8.02439e-70
4	1200007C13Rik	1.27795e-73	0.641193	0.257	0.007	1.69137e-69
4	Pmepa1	2.77443e-73	1.47388	0.75	0.141	3.67196e-69
4	Mgst1	4.72752e-73	1.35606	0.763	0.143	6.25688e-69
4	Scpep1	1.98862e-72	0.703815	0.441	0.039	2.63194e-68
4	Rasa3	2.24845e-72	0.663503	0.368	0.024	2.97582e-68
4	Cmklr1	3.07569e-72	0.575601	0.296	0.012	4.07068e-68
4	Hmox1	5.78632e-72	1.16431	0.572	0.075	7.65819e-68
4	Fat1	3.39713e-71	0.529992	0.27	0.009	4.4961e-67
4	P3h3	4.28985e-71	0.820895	0.395	0.031	5.67762e-67
4	Col4a5	3.34088e-70	0.615795	0.27	0.009	4.42166e-66
4	Mfap2	5.39005e-70	0.617914	0.329	0.018	7.13373e-66
4	Tnfaip2	5.78303e-70	1.01955	0.487	0.054	7.65384e-66
4	Sh3d19	4.54346e-69	0.684323	0.382	0.029	6.01327e-65
4	Kcnt2	8.91253e-69	0.541643	0.296	0.014	1.17957e-64
4	Ctsk	1.68878e-68	0.694486	0.349	0.023	2.23511e-64
4	Bmpr1a	8.21993e-68	0.59629	0.355	0.024	1.08791e-63
4	Tgfbr3	5.78988e-67	0.895288	0.605	0.089	7.66291e-63
4	Sulf1	7.04848e-67	0.659296	0.461	0.047	9.32866e-63
4	H6pd	7.14933e-67	0.537874	0.309	0.017	9.46213e-63
4	Ang	1.13091e-66	0.701019	0.322	0.02	1.49677e-62
4	Camk2n1	2.55655e-66	1.16875	0.763	0.158	3.3836e-62
4	Tgfb2	1.00152e-65	0.603606	0.382	0.031	1.32552e-61
4	Pid1	1.01227e-64	0.673862	0.303	0.017	1.33974e-60
4	Bmp4	1.71351e-64	0.969361	0.513	0.066	2.26783e-60
4	Gxylt2	2.6421e-64	0.587999	0.289	0.015	3.49682e-60
4	Scd1	4.07849e-64	0.675542	0.375	0.031	5.39789e-60
4	Dap	4.96903e-64	0.918456	0.664	0.117	6.57651e-60
4	Fbln5	5.81949e-64	0.880169	0.632	0.099	7.7021e-60
4	Ntn4	5.83816e-64	0.736525	0.342	0.025	7.72681e-60
4	Slit3	8.3105e-64	0.527408	0.257	0.01	1.09989e-59
4	Sobp	2.40548e-63	0.569414	0.25	0.009	3.18366e-59
4	Serf1	3.12318e-63	0.616926	0.309	0.019	4.13353e-59
4	Trf	4.45064e-63	1.07638	0.447	0.051	5.89042e-59
4	Ccn2	6.9072e-63	1.4842	0.553	0.083	9.14168e-59
4	Emilin1	6.95266e-63	0.956442	0.566	0.083	9.20184e-59
4	Ltbp1	8.25763e-63	0.892026	0.526	0.071	1.0929e-58
4	Igsf8	2.53483e-62	0.626193	0.408	0.04	3.35484e-58
4	Scarf2	4.21306e-62	0.578542	0.355	0.028	5.57598e-58
4	Efemp2	6.51102e-62	0.622582	0.408	0.04	8.61733e-58
4	Vasn	8.24996e-62	0.552695	0.25	0.01	1.09188e-57
4	Nid1	1.81134e-61	1.52007	0.849	0.252	2.39731e-57
4	Gng10	5.55861e-61	0.864102	0.586	0.094	7.35683e-57
4	Ecm1	1.00277e-60	1.45418	0.743	0.165	1.32716e-56
4	Egr2	1.07422e-60	0.998333	0.533	0.078	1.42173e-56
4	Ecm2	1.12181e-60	1.24916	0.724	0.155	1.48472e-56
4	S100a4	2.30613e-60	1.26555	0.276	0.015	3.05216e-56
4	Ugp2	3.40737e-60	0.911135	0.632	0.112	4.50966e-56
4	Cd55	4.68216e-60	0.985122	0.5	0.069	6.19685e-56
4	2023-09-08	6.73494e-60	0.779997	0.539	0.079	8.91369e-56
4	Selenos	1.06183e-59	1.00328	0.592	0.1	1.40533e-55
4	Arhgef25	4.93077e-59	0.551538	0.283	0.017	6.52588e-55
4	Rhoj	3.10595e-58	1.37066	0.882	0.266	4.11073e-54
4	Cacna2d1	3.22811e-58	0.618716	0.289	0.018	4.2724e-54
4	Dapk1	4.2908e-58	0.686671	0.349	0.031	5.67887e-54
4	Col4a4	5.97152e-58	0.477019	0.289	0.018	7.9033e-54
4	Nrxn2	8.96063e-58	0.55592	0.257	0.013	1.18594e-53
4	Slc1a5	1.75001e-57	0.698086	0.447	0.055	2.31614e-53
4	Vkorc1	2.68323e-57	1.08879	0.842	0.218	3.55125e-53
4	Lmo4	5.71366e-57	1.13309	0.704	0.153	7.56203e-53
4	Plac9b	7.675e-57	0.493823	0.296	0.02	1.01579e-52
4	Zfp385a	1.77719e-56	0.576687	0.25	0.012	2.35211e-52
4	Igsf3	1.97665e-56	0.569191	0.303	0.022	2.6161e-52
4	Oxnad1	8.04597e-56	0.54263	0.329	0.027	1.06488e-51
4	Fkbp10	3.19593e-55	0.611124	0.342	0.031	4.22981e-51
4	Ugdh	5.12731e-55	0.718066	0.474	0.064	6.786e-51
4	Bmp1	5.29117e-55	0.650668	0.447	0.056	7.00286e-51
4	Snai1	9.12705e-55	0.751563	0.362	0.036	1.20797e-50
4	Nenf	1.55711e-54	1.2289	0.901	0.298	2.06084e-50
4	Spry2	2.68721e-54	0.979992	0.553	0.094	3.55652e-50
4	Rhoq	3.69096e-54	0.628224	0.375	0.04	4.88499e-50
4	Parp3	4.82795e-54	0.499424	0.296	0.022	6.38979e-50
4	Ccl2	6.52661e-54	2.49156	0.342	0.034	8.63797e-50
4	Pam	2.5885e-53	1.48619	0.849	0.28	3.42588e-49
4	Itgav	3.67554e-53	0.658143	0.375	0.041	4.86458e-49
4	Fhl1	4.28716e-53	0.799831	0.513	0.082	5.67405e-49
4	Nmb	1.71427e-52	0.481582	0.257	0.015	2.26883e-48
4	Fth1	1.73333e-52	1.25067	0.993	0.937	2.29407e-48
4	P3h4	1.86383e-52	0.568664	0.355	0.036	2.46678e-48
4	Sgce	2.98679e-52	0.775657	0.586	0.108	3.95302e-48
4	Fbln2	4.21532e-52	1.36025	0.803	0.239	5.57897e-48
4	Adm	3.19442e-51	1.1838	0.507	0.085	4.22782e-47
4	Sulf2	3.65568e-51	0.582089	0.296	0.024	4.83829e-47
4	Dpysl3	5.19459e-51	0.66237	0.441	0.06	6.87503e-47
4	Fam129a	1.10998e-50	0.749112	0.421	0.057	1.46906e-46
4	Uap1	1.35158e-50	1.06431	0.645	0.135	1.78882e-46
4	Cbr3	5.59809e-50	0.431185	0.303	0.026	7.40907e-46
4	Ptprs	8.39255e-50	0.537639	0.316	0.03	1.11075e-45
4	Numbl	3.14631e-49	0.496673	0.263	0.019	4.16414e-45
4	A4galt	8.97045e-49	0.421618	0.257	0.018	1.18724e-44
4	Snx18	1.17162e-48	0.824101	0.507	0.085	1.55064e-44
4	Iah1	5.86292e-48	0.679213	0.539	0.095	7.75958e-44
4	Pon3	6.20405e-48	0.461175	0.257	0.018	8.21106e-44
4	Vcam1	1.13244e-47	0.450709	0.559	0.101	1.49879e-43
4	Eln	9.25906e-47	0.402842	0.454	0.072	1.22544e-42
4	Cebpd	9.85438e-47	1.58917	0.934	0.455	1.30423e-42
4	Nr4a1	1.36995e-46	1.45812	0.849	0.281	1.81314e-42
4	Il1r1	1.97391e-46	0.715966	0.487	0.082	2.61247e-42
4	Sec24d	2.03861e-46	0.512392	0.329	0.036	2.6981e-42
4	Zfp703	2.40464e-46	0.668495	0.355	0.043	3.18254e-42
4	Asph	3.53882e-46	0.629572	0.421	0.061	4.68363e-42
4	Bcl6	7.38479e-46	0.528157	0.25	0.019	9.77377e-42
4	Ahnak2	9.3139e-46	0.555004	0.296	0.029	1.23269e-41
4	Olfm1	9.46482e-46	0.399607	0.289	0.027	1.25267e-41
4	Emp1	1.11393e-45	0.919326	0.717	0.187	1.47429e-41
4	Sspn	1.25475e-45	0.440062	0.283	0.025	1.66066e-41
4	Tmed3	1.34926e-45	0.950898	0.73	0.198	1.78575e-41
4	Pqlc3	1.9537e-45	0.443166	0.25	0.019	2.58572e-41
4	Antxr2	2.07011e-45	0.481642	0.257	0.02	2.73979e-41
4	Ptgs2	2.12772e-45	1.30242	0.289	0.028	2.81603e-41
4	Cstb	2.30407e-45	1.17637	0.711	0.184	3.04943e-41
4	Mafb	4.57842e-45	0.97209	0.526	0.101	6.05953e-41
4	Nfil3	5.5588e-45	0.612615	0.355	0.044	7.35707e-41
4	Selenom	9.21178e-45	1.13703	0.967	0.489	1.21918e-40
4	Dbn1	1.37085e-44	0.449492	0.263	0.022	1.81432e-40
4	Pmm1	2.36578e-44	0.501872	0.355	0.044	3.13111e-40
4	Cdk8	2.43406e-44	0.499752	0.342	0.041	3.22148e-40
4	Setbp1	4.05486e-44	0.388262	0.27	0.024	5.36661e-40
4	Sgcb	8.69206e-44	0.61992	0.368	0.05	1.15039e-39
4	Anpep	1.81855e-43	0.422971	0.25	0.02	2.40685e-39
4	Hand2	2.03433e-42	0.43918	0.309	0.034	2.69243e-38
4	Gstm1	3.09151e-42	1.26342	0.947	0.488	4.09162e-38
4	Cdc42ep5	3.6153e-42	0.514775	0.461	0.078	4.78486e-38
4	Tceal8	8.82471e-42	0.731589	0.553	0.116	1.16795e-37
4	Apoe	9.11928e-42	2.07763	0.882	0.448	1.20694e-37
4	Cdkn2c	1.07298e-41	0.476767	0.303	0.034	1.42009e-37
4	Lamb1	1.27275e-41	1.19219	0.691	0.201	1.68448e-37
4	Atrnl1	1.87729e-41	0.527103	0.309	0.036	2.48459e-37
4	Gstp1	1.04454e-40	0.876065	0.717	0.197	1.38245e-36
4	Cyth3	1.5606e-40	0.843485	0.671	0.173	2.06546e-36
4	Armcx2	2.20679e-40	0.372798	0.27	0.027	2.92068e-36
4	Fkbp2	2.92333e-40	0.669027	0.599	0.137	3.86902e-36
4	Nfia	3.53833e-40	1.14144	0.908	0.378	4.68299e-36
4	Rcn1	3.85956e-40	0.558982	0.572	0.124	5.10812e-36
4	Jade1	5.67071e-40	0.571106	0.447	0.079	7.50518e-36
4	Rasl11a	8.55333e-40	1.11853	0.362	0.054	1.13203e-35
4	Nfic	8.99713e-40	0.777758	0.717	0.198	1.19077e-35
4	Pkd2	1.14757e-39	0.692757	0.605	0.141	1.51881e-35
4	Igfbp7	2.64209e-39	1.18046	0.993	0.771	3.4968e-35
4	Ftl1	3.29217e-39	1.07725	0.987	0.921	4.35719e-35
4	Scarb2	3.29738e-39	0.717436	0.73	0.202	4.36408e-35
4	Trps1	3.94109e-39	0.516958	0.342	0.047	5.21603e-35
4	Cst3	6.40277e-39	1.37919	0.993	0.843	8.47407e-35
4	Akr1b3	1.99166e-38	0.606239	0.618	0.148	2.63596e-34
4	Tiparp	3.50332e-38	0.912176	0.5	0.107	4.63664e-34
4	Cyb5a	6.87487e-38	1.11866	0.934	0.504	9.09889e-34
4	Crtc3	1.60065e-37	0.506464	0.368	0.057	2.11846e-33
4	Crtap	1.79742e-37	0.543454	0.461	0.088	2.37889e-33
4	Capg	1.83562e-37	0.745111	0.487	0.101	2.42945e-33
4	Adam9	2.19097e-37	0.413649	0.355	0.053	2.89974e-33
4	Drap1	2.77185e-37	0.902185	0.803	0.273	3.66854e-33
4	Nfkbiz	3.311e-37	0.966216	0.75	0.234	4.38211e-33
4	Peg3	3.55459e-37	0.493586	0.355	0.054	4.7045e-33
4	Atxn10	5.44027e-37	0.483457	0.414	0.073	7.2002e-33
4	Vim	7.78923e-37	1.1895	0.993	0.721	1.03091e-32
4	Mxra7	9.44732e-37	0.66667	0.704	0.195	1.25035e-32
4	Maged2	2.31938e-36	0.579689	0.336	0.051	3.0697e-32
4	Ppp1r14b	2.89907e-36	0.690351	0.467	0.098	3.83692e-32
4	Ctdspl	3.59812e-36	0.473515	0.276	0.033	4.76211e-32
4	Lbp	7.84989e-36	0.512468	0.368	0.06	1.03893e-31
4	Fkbp9	8.35078e-36	0.670111	0.697	0.194	1.10523e-31
4	Gadd45b	8.5114e-36	1.27922	0.868	0.374	1.12648e-31
4	Nr1h3	8.74547e-36	0.405476	0.296	0.038	1.15746e-31
4	Maged1	8.9715e-36	0.780646	0.533	0.124	1.18738e-31
4	Arhgef40	1.42358e-35	0.489535	0.434	0.083	1.88411e-31
4	Anxa6	1.66732e-35	0.535979	0.52	0.117	2.2067e-31
4	Scn1b	2.80563e-35	0.421637	0.303	0.041	3.71325e-31
4	Nav1	3.21294e-35	0.844169	0.684	0.202	4.25232e-31
4	Lix1l	3.4085e-35	0.545238	0.493	0.105	4.51115e-31
4	Sfxn1	3.46563e-35	0.573627	0.388	0.069	4.58676e-31
4	Tgfbi	4.99981e-35	0.468588	0.322	0.047	6.61725e-31
4	Nop58	6.41122e-35	1.0039	0.658	0.195	8.48524e-31
4	Isoc1	1.4536e-34	0.364798	0.303	0.041	1.92384e-30
4	Spry1	1.71732e-34	0.959841	0.743	0.24	2.27287e-30
4	Ryk	2.11209e-34	0.552641	0.526	0.121	2.79535e-30
4	Wls	2.41272e-34	0.549996	0.487	0.107	3.19323e-30
4	Ift27	2.97615e-34	0.396119	0.421	0.079	3.93893e-30
4	R3hdm4	3.15421e-34	0.440046	0.375	0.064	4.17459e-30
4	Prrc1	3.82122e-34	0.492401	0.382	0.067	5.05739e-30
4	Rpsa	6.79551e-34	0.853829	0.98	0.861	8.99385e-30
4	Dnajb4	9.56352e-34	0.686668	0.474	0.105	1.26573e-29
4	Egr1	2.03071e-33	1.31146	0.941	0.584	2.68765e-29
4	Bhlhe40	3.34385e-33	0.884163	0.526	0.132	4.42559e-29
4	Ccni	4.43063e-33	0.479086	0.586	0.147	5.86393e-29
4	Aldh2	4.91085e-33	0.882613	0.934	0.418	6.49951e-29
4	Ctsl	9.19785e-33	0.964825	0.961	0.626	1.21734e-28
4	Eri3	1.01109e-32	0.395422	0.421	0.082	1.33818e-28
4	Fam124a	1.03894e-32	0.44005	0.25	0.03	1.37503e-28
4	Pim1	1.57194e-32	1.26091	0.526	0.146	2.08046e-28
4	Thsd7a	1.70183e-32	0.466427	0.368	0.066	2.25237e-28
4	Tmsb10	2.09886e-32	1.01064	0.987	0.837	2.77784e-28
4	Chst12	2.63979e-32	0.351434	0.263	0.034	3.49376e-28
4	Vwa1	6.91596e-32	0.612864	0.638	0.176	9.15328e-28
4	Ostc	9.56704e-32	0.652131	0.73	0.236	1.2662e-27
4	Ctsz	1.12374e-31	0.805994	0.809	0.3	1.48727e-27
4	Sec31a	1.29086e-31	0.493367	0.507	0.12	1.70845e-27
4	Tram1	2.09215e-31	0.580161	0.638	0.179	2.76896e-27
4	Cbx5	2.55691e-31	0.509461	0.493	0.116	3.38407e-27
4	Fosb	2.75255e-31	1.3464	0.875	0.432	3.643e-27
4	Gm2a	3.2942e-31	0.450213	0.382	0.073	4.35988e-27
4	Arf4	6.38164e-31	0.917356	0.914	0.424	8.4461e-27
4	Zbtb20	8.1573e-31	1.03364	0.914	0.47	1.07962e-26
4	Pde3a	9.75908e-31	0.551505	0.296	0.046	1.29161e-26
4	Ckap4	1.11284e-30	0.588705	0.507	0.125	1.47285e-26
4	Plekha5	1.12958e-30	0.335353	0.25	0.032	1.495e-26
4	Phldb1	1.67779e-30	0.45947	0.421	0.089	2.22055e-26
4	Nrip1	1.90829e-30	0.456908	0.447	0.098	2.52562e-26
4	Cnrip1	2.12741e-30	0.384041	0.25	0.033	2.81563e-26
4	Cystm1	2.25912e-30	0.65862	0.322	0.055	2.98994e-26
4	B4galt1	2.83222e-30	0.545389	0.507	0.123	3.74845e-26
4	Tm7sf3	3.04269e-30	0.428946	0.414	0.087	4.027e-26
4	P4ha1	3.23147e-30	0.641313	0.605	0.171	4.27685e-26
4	Rpl22l1	4.94751e-30	0.939741	0.967	0.604	6.54803e-26
4	Tuba1a	5.09721e-30	1.07369	0.954	0.572	6.74615e-26
4	Limd1	5.83081e-30	0.480497	0.349	0.064	7.71707e-26
4	Trmt112	6.53273e-30	0.541295	0.763	0.242	8.64607e-26
4	Akt2	7.90169e-30	0.325929	0.289	0.044	1.04579e-25
4	Myof	9.23059e-30	0.387761	0.257	0.036	1.22167e-25
4	Ppp2r3a	1.17094e-29	0.577445	0.408	0.088	1.54974e-25
4	Cxcl16	1.21388e-29	0.607902	0.447	0.102	1.60657e-25
4	Tmem64	1.27331e-29	0.583339	0.467	0.111	1.68523e-25
4	Itm2c	1.59434e-29	0.627778	0.763	0.259	2.11011e-25
4	Surf4	1.98717e-29	0.442068	0.513	0.128	2.63002e-25
4	Lbh	1.99756e-29	0.432816	0.395	0.082	2.64377e-25
4	Aga	2.20948e-29	0.486517	0.355	0.069	2.92424e-25
4	Lrrc58	2.26813e-29	0.601402	0.776	0.265	3.00186e-25
4	Serpinb6a	2.85702e-29	0.829817	0.882	0.392	3.78127e-25
4	Ckb	2.95715e-29	0.829794	0.757	0.27	3.91379e-25
4	Oat	3.15946e-29	0.662399	0.757	0.262	4.18155e-25
4	Zbtb16	5.60234e-29	0.336047	0.276	0.043	7.41469e-25
4	Cryab	6.48898e-29	0.299581	0.651	0.188	8.58816e-25
4	Hmgn1	6.94925e-29	0.55244	0.829	0.293	9.19733e-25
4	2900097C17Rik	8.82154e-29	0.538309	0.559	0.157	1.16753e-24
4	Rplp0	1.14725e-28	0.686126	0.987	0.902	1.51838e-24
4	Lamp2	1.46277e-28	0.816339	0.836	0.365	1.93598e-24
4	Cks1b	1.56535e-28	0.302934	0.257	0.037	2.07174e-24
4	Ntn1	2.04677e-28	0.386801	0.368	0.073	2.7089e-24
4	Gpx7	2.42925e-28	0.449518	0.355	0.071	3.21511e-24
4	Pja1	2.70493e-28	0.55063	0.349	0.068	3.57998e-24
4	Pbx1	3.21786e-28	0.425235	0.474	0.115	4.25884e-24
4	Tmem159	5.83791e-28	0.468613	0.428	0.099	7.72647e-24
4	Anxa5	1.36027e-27	0.94251	0.954	0.634	1.80032e-23
4	Slc10a6	2.01246e-27	0.475128	0.283	0.047	2.66349e-23
4	Zcchc24	2.0461e-27	0.509341	0.454	0.113	2.70802e-23
4	Ptgfrn	2.76214e-27	0.462301	0.382	0.083	3.65569e-23
4	Glul	2.871e-27	0.83214	0.776	0.318	3.79977e-23
4	Fundc2	2.94342e-27	0.552053	0.717	0.237	3.89562e-23
4	Dtx3	3.4804e-27	0.584484	0.336	0.065	4.60632e-23
4	Fblim1	3.63812e-27	0.311091	0.283	0.047	4.81506e-23
4	Hspa5	5.51799e-27	0.938043	0.974	0.661	7.30306e-23
4	Vmp1	6.59488e-27	0.500987	0.434	0.104	8.72832e-23
4	Tril	6.97783e-27	0.361299	0.283	0.047	9.23515e-23
4	Rps4x	7.36786e-27	0.682251	0.974	0.927	9.75136e-23
4	Hexb	8.25672e-27	0.457415	0.526	0.142	1.09278e-22
4	Rps2	9.08358e-27	0.693786	0.987	0.901	1.20221e-22
4	Abhd14a	9.1005e-27	0.347507	0.27	0.044	1.20445e-22
4	Eps15	9.95451e-27	0.487931	0.493	0.13	1.31748e-22
4	Ghr	1.17797e-26	0.5171	0.428	0.102	1.55905e-22
4	Comt	1.19941e-26	0.706071	0.651	0.221	1.58742e-22
4	Adk	1.27132e-26	0.270567	0.303	0.054	1.68259e-22
4	Ube2e2	1.34286e-26	0.341297	0.263	0.042	1.77728e-22
4	Dnajc25	1.86548e-26	0.338102	0.27	0.044	2.46897e-22
4	Ergic3	2.04766e-26	0.551175	0.632	0.202	2.71008e-22
4	Adprh	2.37676e-26	0.536337	0.52	0.143	3.14564e-22
4	Rpl10a	2.48406e-26	0.723627	0.98	0.764	3.28766e-22
4	Tmed1	2.75431e-26	0.336538	0.309	0.057	3.64533e-22
4	Vegfa	3.41102e-26	0.644535	0.414	0.101	4.51448e-22
4	Ppib	3.84474e-26	0.770293	0.947	0.604	5.08851e-22
4	Phlda3	4.25107e-26	0.494067	0.421	0.101	5.62629e-22
4	Flna	6.80382e-26	0.962709	0.605	0.192	9.00486e-22
4	Stt3a	8.22081e-26	0.415386	0.507	0.137	1.08802e-21
4	Hmgn3	8.55978e-26	0.439075	0.342	0.07	1.13289e-21
4	Golph3	9.63051e-26	0.460625	0.447	0.113	1.2746e-21
4	Slc39a13	1.38656e-25	0.290226	0.257	0.041	1.83511e-21
4	Pcdh19	1.56721e-25	0.449698	0.461	0.117	2.0742e-21
4	Nucb2	2.72139e-25	0.41635	0.401	0.092	3.60177e-21
4	Fuca1	3.31555e-25	0.483332	0.533	0.152	4.38813e-21
4	Poglut3	3.66375e-25	0.415899	0.289	0.054	4.84898e-21
4	Calu	5.3516e-25	0.618174	0.717	0.262	7.08284e-21
4	9530068E07Rik	7.76508e-25	0.465227	0.487	0.133	1.02771e-20
4	Tmem38b	9.76195e-25	0.311528	0.25	0.04	1.29199e-20
4	Sntb2	1.18043e-24	0.509751	0.559	0.172	1.56229e-20
4	Klhdc2	1.18273e-24	0.412969	0.401	0.097	1.56535e-20
4	Ltbp4	1.27029e-24	0.848152	0.928	0.652	1.68123e-20
4	Tmem9	1.27612e-24	0.369446	0.276	0.05	1.68894e-20
4	Fgl2	1.4679e-24	0.415636	0.25	0.041	1.94276e-20
4	Morf4l2	1.60751e-24	0.498215	0.645	0.214	2.12754e-20
4	Sec11a	1.78834e-24	0.537292	0.671	0.224	2.36687e-20
4	Dnajc3	1.91359e-24	0.534261	0.73	0.259	2.53264e-20
4	Creg1	2.88449e-24	0.555343	0.428	0.111	3.81762e-20
4	Mrps28	3.15902e-24	0.384033	0.461	0.121	4.18096e-20
4	Arl3	3.19377e-24	0.441081	0.507	0.144	4.22695e-20
4	Osbpl1a	3.2193e-24	0.302043	0.276	0.05	4.26075e-20
4	Pten	3.90837e-24	0.573093	0.638	0.205	5.17273e-20
4	Prnp	4.03755e-24	1.07135	0.526	0.155	5.3437e-20
4	Phpt1	4.20535e-24	0.479584	0.395	0.098	5.56578e-20
4	Irak1	4.29036e-24	0.411427	0.441	0.116	5.6783e-20
4	Por	5.21086e-24	0.420723	0.355	0.081	6.89657e-20
4	Ctsf	5.25709e-24	0.365672	0.296	0.058	6.95776e-20
4	Ddost	7.77114e-24	0.525386	0.697	0.245	1.02851e-19
4	Igf2r	7.88978e-24	0.495903	0.586	0.187	1.04421e-19
4	2023-09-11	8.91213e-24	0.506331	0.605	0.198	1.17952e-19
4	Kdelr2	9.29112e-24	0.652878	0.73	0.282	1.22968e-19
4	Casp4	9.55292e-24	0.470729	0.395	0.099	1.26433e-19
4	Arl1	1.75286e-23	0.43252	0.697	0.242	2.31991e-19
4	Fam92a	1.86631e-23	0.358363	0.395	0.097	2.47006e-19
4	Fkbp5	2.26729e-23	0.353859	0.303	0.062	3.00076e-19
4	Tmem43	2.26879e-23	0.348257	0.25	0.043	3.00275e-19
4	Ctsb	3.28779e-23	0.655608	0.862	0.414	4.35139e-19
4	Rps28	3.36172e-23	0.564679	0.987	0.955	4.44924e-19
4	Cmtm7	3.37007e-23	0.337532	0.336	0.074	4.46028e-19
4	Fam114a1	3.85595e-23	0.370112	0.322	0.07	5.10335e-19
4	Ftl1-ps1	4.06353e-23	0.457223	0.474	0.134	5.37808e-19
4	Sfr1	4.30652e-23	0.668358	0.803	0.343	5.69968e-19
4	Setd7	4.50421e-23	0.29434	0.355	0.081	5.96132e-19
4	Tmem167	4.52835e-23	0.464405	0.592	0.191	5.99327e-19
4	Lpgat1	5.47066e-23	0.354586	0.289	0.057	7.24042e-19
4	Slc29a1	5.47795e-23	0.509808	0.566	0.185	7.25007e-19
4	Cyp20a1	5.95855e-23	0.399214	0.322	0.071	7.88614e-19
4	Rnaseh2c	6.19011e-23	0.473417	0.645	0.215	8.19261e-19
4	Etfa	6.99567e-23	0.302439	0.474	0.13	9.25877e-19
4	Adamts10	7.18962e-23	0.34065	0.336	0.075	9.51546e-19
4	Sec61g	7.85809e-23	0.706494	0.954	0.59	1.04002e-18
4	Zfhx3	8.07181e-23	0.479228	0.401	0.104	1.0683e-18
4	Hspa13	1.32362e-22	0.331344	0.257	0.047	1.7518e-18
4	Flot2	1.42045e-22	0.281555	0.296	0.06	1.87996e-18
4	Pnp	1.8794e-22	1.09785	0.836	0.489	2.48738e-18
4	Tmem258	2.46984e-22	0.480115	0.704	0.256	3.26883e-18
4	Yipf5	2.58314e-22	0.451551	0.401	0.106	3.41879e-18
4	Eef1d	2.59125e-22	0.685241	0.914	0.481	3.42951e-18
4	Csf1	2.6547e-22	0.298954	0.382	0.094	3.51349e-18
4	Ncoa7	2.77131e-22	0.462817	0.355	0.086	3.66783e-18
4	Slc44a1	3.14529e-22	0.416124	0.52	0.159	4.1628e-18
4	Tspo	3.67791e-22	0.806044	0.914	0.475	4.86771e-18
4	Ints6	4.06066e-22	0.481399	0.572	0.187	5.37429e-18
4	Dstn	4.79127e-22	0.736426	0.901	0.416	6.34124e-18
4	Chp1	5.17944e-22	0.35004	0.388	0.099	6.85499e-18
4	2410006H16Rik	5.31735e-22	0.708283	0.862	0.407	7.03751e-18
4	Zfp592	6.3119e-22	0.303719	0.283	0.057	8.35379e-18
4	Tspan31	6.83766e-22	0.291441	0.572	0.176	9.04965e-18
4	Xbp1	7.29106e-22	0.508341	0.717	0.279	9.64971e-18
4	Rbpj	8.81933e-22	0.455298	0.474	0.14	1.16724e-17
4	Prdx5	9.40297e-22	0.495147	0.625	0.224	1.24448e-17
4	Tceal9	1.00798e-21	0.507021	0.763	0.3	1.33406e-17
4	Rpl39	1.09293e-21	0.570472	0.993	0.911	1.44649e-17
4	Fcgrt	1.18005e-21	0.486465	0.789	0.319	1.56179e-17
4	Baiap2	1.23413e-21	0.470376	0.467	0.137	1.63338e-17
4	Golt1b	1.25484e-21	0.356433	0.296	0.063	1.66078e-17
4	Arhgap21	1.31495e-21	0.317796	0.316	0.07	1.74033e-17
4	Tpd52l2	1.34966e-21	0.447013	0.553	0.177	1.78628e-17
4	Dtymk	1.41381e-21	0.312819	0.316	0.07	1.87118e-17
4	Emd	1.84651e-21	0.463099	0.48	0.144	2.44385e-17
4	Zfp771	1.96596e-21	0.309189	0.322	0.073	2.60195e-17
4	Sqstm1	1.97917e-21	0.663085	0.849	0.396	2.61943e-17
4	Ncoa1	2.15304e-21	0.333907	0.263	0.052	2.84955e-17
4	Gstm2	2.21086e-21	0.581797	0.586	0.201	2.92607e-17
4	Rpl10	2.24953e-21	0.611304	0.967	0.824	2.97726e-17
4	Ccng2	2.39493e-21	0.384403	0.428	0.118	3.16969e-17
4	Plbd2	2.40838e-21	0.326567	0.329	0.076	3.18749e-17
4	Cbx4	2.76271e-21	0.370892	0.329	0.077	3.65645e-17
4	Tcaf1	2.83765e-21	0.351254	0.355	0.089	3.75562e-17
4	Arrdc3	3.27911e-21	0.528263	0.25	0.049	4.3399e-17
4	Krtcap2	3.31569e-21	0.623698	0.868	0.407	4.38832e-17
4	Flot1	3.39655e-21	0.366651	0.447	0.126	4.49534e-17
4	Ifrd1	3.78552e-21	0.72678	0.73	0.287	5.01013e-17
4	Fmc1	3.96532e-21	0.354221	0.513	0.16	5.2481e-17
4	Epb41l2	4.81494e-21	0.441833	0.546	0.181	6.37258e-17
4	Lmna	5.37312e-21	0.635661	0.763	0.32	7.11133e-17
4	Creb3l2	5.48352e-21	0.431323	0.421	0.118	7.25743e-17
4	Ski	7.01281e-21	0.44176	0.618	0.219	9.28145e-17
4	Hexa	8.85964e-21	0.460303	0.559	0.187	1.17257e-16
4	Ggh	9.90416e-21	0.406425	0.507	0.159	1.31082e-16
4	Meis2	1.01331e-20	0.425452	0.296	0.066	1.34112e-16
4	Smarcb1	1.24209e-20	0.312436	0.382	0.099	1.64391e-16
4	Psip1	1.31932e-20	0.255638	0.414	0.112	1.74612e-16
4	Fndc3a	1.33965e-20	0.337612	0.447	0.13	1.77302e-16
4	Prdx6	1.53059e-20	0.31517	0.507	0.155	2.02573e-16
4	Ptov1	1.62849e-20	0.377936	0.533	0.171	2.1553e-16
4	Cnpy2	1.75808e-20	0.503495	0.553	0.197	2.32681e-16
4	Acaa1a	2.25406e-20	0.368276	0.52	0.166	2.98325e-16
4	Rxylt1	2.35007e-20	0.369801	0.342	0.083	3.11032e-16
4	Gaa	2.46244e-20	0.283141	0.336	0.081	3.25904e-16
4	Vat1	2.54922e-20	0.423484	0.461	0.141	3.37389e-16
4	Zfyve21	2.57143e-20	0.426163	0.289	0.065	3.40329e-16
4	Serp1	2.93218e-20	0.337811	0.461	0.135	3.88074e-16
4	Pnrc1	3.0129e-20	0.68492	0.954	0.558	3.98757e-16
4	Plekhj1	3.01846e-20	0.336483	0.408	0.11	3.99493e-16
4	Mtch1	3.85225e-20	0.772144	0.842	0.435	5.09846e-16
4	Nr1d2	4.95971e-20	0.416838	0.25	0.05	6.56418e-16
4	Prdx4	4.96581e-20	0.435913	0.625	0.218	6.57226e-16
4	Trip6	5.94807e-20	0.322647	0.263	0.054	7.87227e-16
4	Ift43	6.4841e-20	0.430233	0.336	0.085	8.58171e-16
4	Tgfbr1	8.96301e-20	0.294781	0.349	0.089	1.18625e-15
4	Pde4b	9.16467e-20	0.612235	0.421	0.128	1.21294e-15
4	Tm2d2	9.36994e-20	0.415734	0.625	0.223	1.24011e-15
4	Dag1	9.497e-20	0.344348	0.526	0.169	1.25693e-15
4	Zfp560	1.02298e-19	0.275667	0.276	0.06	1.35392e-15
4	Wipi1	1.04544e-19	0.313433	0.283	0.063	1.38364e-15
4	Insig1	1.16177e-19	0.349617	0.368	0.098	1.5376e-15
4	Id2	1.24544e-19	0.892205	0.599	0.242	1.64834e-15
4	Znrd2	1.34395e-19	0.258118	0.263	0.055	1.77872e-15
4	Slco2b1	1.40496e-19	0.339357	0.368	0.098	1.85946e-15
4	Dynlt1f	2.15146e-19	0.272268	0.276	0.061	2.84746e-15
4	Tgfbr2	2.21131e-19	0.341283	0.572	0.192	2.92667e-15
4	Ssr4	2.3149e-19	0.574367	0.816	0.358	3.06377e-15
4	Pebp1	2.72932e-19	0.493384	0.743	0.317	3.61225e-15
4	Rnh1	2.7734e-19	0.33925	0.586	0.2	3.6706e-15
4	Vma21	3.1184e-19	0.347986	0.395	0.111	4.1272e-15
4	Trp53i13	3.47393e-19	0.300887	0.329	0.082	4.59775e-15
4	Serpinh1	5.14941e-19	0.776685	0.914	0.568	6.81524e-15
4	Dpm3	5.33847e-19	0.517776	0.816	0.369	7.06546e-15
4	Rgmb	5.49824e-19	0.25941	0.408	0.115	7.27692e-15
4	Mrpl52	6.02601e-19	0.452947	0.849	0.366	7.97543e-15
4	Acadsb	6.61258e-19	0.438378	0.336	0.088	8.75175e-15
4	Klf9	7.29757e-19	0.635116	0.908	0.509	9.65834e-15
4	Sec22b	8.02845e-19	0.252158	0.388	0.107	1.06256e-14
4	Nap1l1	8.21773e-19	0.430645	0.711	0.288	1.08762e-14
4	Sar1a	9.52365e-19	0.323738	0.678	0.248	1.26045e-14
4	Glg1	1.08998e-18	0.42345	0.52	0.177	1.44259e-14
4	Hsd17b10	1.10355e-18	0.267713	0.447	0.136	1.46055e-14
4	Copz2	1.32351e-18	0.253199	0.559	0.184	1.75167e-14
4	Ddx3y	1.3743e-18	0.491703	0.553	0.195	1.81889e-14
4	Eprs	1.5749e-18	0.348539	0.401	0.117	2.08438e-14
4	Yipf3	1.93376e-18	0.372107	0.493	0.16	2.55933e-14
4	Gadd45a	2.02489e-18	0.328177	0.303	0.075	2.67994e-14
4	Cpne3	2.19156e-18	0.327588	0.5	0.164	2.90053e-14
4	Rbbp7	2.45255e-18	0.291938	0.513	0.17	3.24595e-14
4	P4hb	2.46563e-18	0.495017	0.678	0.277	3.26326e-14
4	Parva	3.27637e-18	0.268426	0.441	0.135	4.33628e-14
4	Irf2bp2	4.08148e-18	0.503689	0.599	0.219	5.40184e-14
4	Hdlbp	4.15381e-18	0.370487	0.605	0.224	5.49757e-14
4	Mapk9	4.33948e-18	0.360172	0.27	0.063	5.74331e-14
4	Sec61a1	4.80802e-18	0.301759	0.428	0.128	6.36341e-14
4	Tmem263	6.73077e-18	0.264398	0.303	0.075	8.90817e-14
4	Pkd1	6.83266e-18	0.468507	0.401	0.124	9.04302e-14
4	Tusc3	7.33174e-18	0.25414	0.395	0.114	9.70356e-14
4	Lpp	8.11059e-18	0.392088	0.48	0.16	1.07344e-13
4	Fam162a	8.1539e-18	0.497134	0.493	0.168	1.07917e-13
4	Tsc22d3	8.52491e-18	0.707126	0.842	0.46	1.12827e-13
4	Il6st	9.47547e-18	0.250092	0.632	0.23	1.25408e-13
4	Ssr3	9.64521e-18	0.462854	0.612	0.24	1.27654e-13
4	Kank2	9.7599e-18	0.292573	0.25	0.055	1.29172e-13
4	Socs2	1.29193e-17	0.496606	0.533	0.193	1.70987e-13
4	H2afj	1.55903e-17	0.395305	0.586	0.217	2.06338e-13
4	Hs3st1	1.6373e-17	0.292731	0.25	0.056	2.16697e-13
4	Thap2	1.76151e-17	0.260421	0.257	0.057	2.33136e-13
4	Fxyd6	1.77515e-17	0.551837	0.599	0.234	2.34942e-13
4	Junb	2.75462e-17	0.767451	0.967	0.658	3.64573e-13
4	Rpn2	2.81038e-17	0.365379	0.638	0.245	3.71954e-13
4	Arid1b	2.81537e-17	0.375246	0.355	0.101	3.72614e-13
4	Rex1bd	2.83389e-17	0.323353	0.592	0.218	3.75065e-13
4	2023-09-07	3.20237e-17	0.55992	0.928	0.512	4.23834e-13
4	Scd2	3.74037e-17	0.287433	0.322	0.086	4.95038e-13
4	Tor2a	3.93523e-17	0.349419	0.27	0.066	5.20828e-13
4	Stt3b	3.98778e-17	0.252812	0.349	0.098	5.27782e-13
4	Bola2	5.06444e-17	0.252876	0.586	0.211	6.70278e-13
4	Gata6	5.52668e-17	0.253537	0.316	0.083	7.31456e-13
4	Psmd1	6.07425e-17	0.256059	0.461	0.149	8.03927e-13
4	Sec11c	7.07967e-17	0.268379	0.454	0.147	9.36995e-13
4	Slc39a1	7.77929e-17	0.449501	0.638	0.259	1.02959e-12
4	Enc1	7.82341e-17	0.47552	0.362	0.11	1.03543e-12
4	Pbxip1	8.44404e-17	0.267851	0.276	0.068	1.11757e-12
4	Cdk2ap2	8.44528e-17	0.401242	0.461	0.157	1.11773e-12
4	Fut11	8.7517e-17	0.312352	0.296	0.076	1.15829e-12
4	S100a11	1.17601e-16	0.589664	0.961	0.606	1.55645e-12
4	Rrbp1	1.22286e-16	0.376223	0.816	0.365	1.61846e-12
4	Svil	1.22397e-16	0.31721	0.48	0.165	1.61993e-12
4	Dtnbp1	1.25975e-16	0.254095	0.329	0.091	1.66728e-12
4	Foxo3	1.28658e-16	0.281926	0.257	0.061	1.70279e-12
4	Sidt2	1.52993e-16	0.364413	0.27	0.065	2.02486e-12
4	Mif	1.5701e-16	0.536091	0.73	0.313	2.07802e-12
4	Copb2	1.66496e-16	0.280865	0.454	0.149	2.20358e-12
4	Rer1	1.71432e-16	0.334086	0.803	0.343	2.2689e-12
4	Myd88	1.95442e-16	0.381369	0.421	0.138	2.58668e-12
4	Man2a1	2.15042e-16	0.345915	0.487	0.169	2.84608e-12
4	Dph3	2.29478e-16	0.27909	0.533	0.192	3.03714e-12
4	Eif1ax	2.50306e-16	0.29564	0.461	0.154	3.3128e-12
4	Hspa9	2.67721e-16	0.293976	0.474	0.16	3.54328e-12
4	Rap2a	2.68522e-16	0.302203	0.296	0.078	3.55389e-12
4	Skp1a	2.73387e-16	0.365024	0.697	0.288	3.61828e-12
4	Dbi	2.9924e-16	0.994795	0.849	0.416	3.96045e-12
4	Slc25a24	3.13746e-16	0.270456	0.276	0.07	4.15242e-12
4	Tmem126a	3.13894e-16	0.270094	0.349	0.101	4.15439e-12
4	Ybx3	3.19775e-16	0.350494	0.724	0.306	4.23223e-12
4	Slc43a3	3.21461e-16	0.618708	0.803	0.417	4.25453e-12
4	Kdelr1	3.3854e-16	0.420102	0.691	0.297	4.48057e-12
4	Rpl12	3.5654e-16	0.552589	0.947	0.582	4.7188e-12
4	Armcx3	4.24035e-16	0.325267	0.368	0.113	5.6121e-12
4	Ypel3	4.33931e-16	0.43197	0.842	0.422	5.74307e-12
4	Dhrs7	4.39045e-16	0.28611	0.586	0.217	5.81076e-12
4	Thoc7	5.01625e-16	0.295364	0.539	0.201	6.63901e-12
4	Ift20	5.40364e-16	0.335408	0.625	0.246	7.15172e-12
4	Mpc2	6.42339e-16	0.267811	0.638	0.257	8.50136e-12
4	Tob2	8.65116e-16	0.411999	0.467	0.166	1.14498e-11
4	Erlec1	1.00117e-15	0.314762	0.336	0.098	1.32505e-11
4	Hikeshi	1.03514e-15	0.279633	0.395	0.125	1.37001e-11
4	Map3k20	1.0886e-15	0.405071	0.25	0.061	1.44076e-11
4	Gtf2h5	1.09987e-15	0.307253	0.638	0.25	1.45568e-11
4	Map1lc3a	1.12485e-15	0.308164	0.737	0.317	1.48874e-11
4	Desi2	1.2498e-15	0.347691	0.342	0.101	1.6541e-11
4	Trib1	1.27976e-15	0.438125	0.316	0.092	1.69376e-11
4	Gorasp2	1.56978e-15	0.252493	0.362	0.11	2.0776e-11
4	Hspe1	1.68775e-15	0.399637	0.743	0.324	2.23374e-11
4	Glo1	2.51949e-15	0.286425	0.408	0.134	3.33454e-11
4	Rpl7a	2.92887e-15	0.502554	0.961	0.743	3.87636e-11
4	Map3k2	3.66478e-15	0.252324	0.309	0.088	4.85034e-11
4	Lama4	3.70774e-15	0.386438	0.612	0.252	4.90719e-11
4	Csrp2	4.55253e-15	0.761577	0.461	0.177	6.02528e-11
4	Bcl7c	4.7866e-15	0.293845	0.5	0.186	6.33506e-11
4	Rbis	4.85202e-15	0.259912	0.658	0.261	6.42165e-11
4	Naxd	5.86592e-15	0.304724	0.414	0.138	7.76354e-11
4	Zfp36l2	6.64081e-15	0.428079	0.671	0.295	8.78912e-11
4	Nr2f2	6.86503e-15	0.596249	0.316	0.095	9.08587e-11
4	Nedd4	7.01418e-15	0.487454	0.934	0.533	9.28327e-11
4	1700021F05Rik	7.06302e-15	0.254653	0.257	0.066	9.3479e-11
4	Wdr61	7.18501e-15	0.348483	0.395	0.129	9.50937e-11
4	Selenon	7.44313e-15	0.27366	0.27	0.072	9.85099e-11
4	Swi5	7.50233e-15	0.399588	0.789	0.381	9.92933e-11
4	Itpripl2	8.86456e-15	0.301637	0.48	0.178	1.17322e-10
4	Rtn4	9.84716e-15	0.434373	0.75	0.35	1.30327e-10
4	Atf4	1.19072e-14	0.484054	0.822	0.422	1.57592e-10
4	Pld3	1.24594e-14	0.257245	0.25	0.065	1.649e-10
4	Atp6ap2	1.25852e-14	0.282498	0.48	0.175	1.66565e-10
4	Spcs1	1.62261e-14	0.334612	0.776	0.351	2.14753e-10
4	Rpl37	1.65911e-14	0.421029	1	0.95	2.19584e-10
4	Atp6ap1	1.67636e-14	0.308619	0.566	0.22	2.21866e-10
4	Rpl30	1.71786e-14	0.400294	0.987	0.937	2.27359e-10
4	Snhg12	1.78454e-14	0.251407	0.487	0.178	2.36184e-10
4	Cd34	1.82662e-14	0.598574	0.849	0.47	2.41753e-10
4	Spty2d1	1.93747e-14	0.502539	0.434	0.156	2.56424e-10
4	Sec13	2.00994e-14	0.252385	0.329	0.099	2.66016e-10
4	Tpst1	2.14321e-14	0.29058	0.507	0.192	2.83654e-10
4	Ccnl1	2.23577e-14	0.657786	0.724	0.375	2.95904e-10
4	Clptm1l	2.42225e-14	0.251196	0.322	0.097	3.20585e-10
4	Acaa2	2.54782e-14	0.279468	0.572	0.227	3.37204e-10
4	Fam173a	2.59846e-14	0.29139	0.355	0.114	3.43907e-10
4	Arhgdib	3.13061e-14	0.331077	0.336	0.107	4.14336e-10
4	Fos	3.28537e-14	0.707443	0.921	0.617	4.34819e-10
4	Epc2	3.59602e-14	0.38577	0.336	0.106	4.75933e-10
4	Nme1	3.81268e-14	0.279196	0.493	0.184	5.04608e-10
4	Tmed2	4.09258e-14	0.39431	0.776	0.367	5.41653e-10
4	Ndufb2	4.67297e-14	0.282967	0.724	0.321	6.18468e-10
4	Gtf2b	4.80317e-14	0.334132	0.414	0.146	6.357e-10
4	Snhg1	5.53902e-14	0.254296	0.691	0.301	7.33089e-10
4	Gnl3	5.75526e-14	0.265642	0.303	0.091	7.61708e-10
4	Bag3	5.853e-14	0.375975	0.461	0.176	7.74645e-10
4	1810058I24Rik	6.29739e-14	0.282826	0.533	0.211	8.33459e-10
4	Cbr1	6.81603e-14	0.306659	0.303	0.091	9.02101e-10
4	Pura	8.00202e-14	0.297911	0.52	0.204	1.05907e-09
4	Jpt1	1.13619e-13	0.287593	0.671	0.286	1.50375e-09
4	Tpi1	1.43885e-13	0.299202	0.579	0.243	1.90432e-09
4	Tcp11l2	1.44737e-13	0.308344	0.421	0.153	1.9156e-09
[truncated: 2,738 more rows]

## Sheet: Online Table IV
Online Table IV. The differentially expressed markers for all endothelial cell clusters
cluster	gene	p_val	avg_log2FC	pct.1	pct.2	p_val_adj
EC_1	Junb	2.68e-177	2.45088	0.994	0.499	3.55e-173
EC_1	Fos	5.64e-135	1.78134	0.981	0.442	7.47e-131
EC_1	Jun	2.11e-129	1.85668	0.988	0.611	2.8e-125
EC_1	H3f3b	2.39e-129	1.58872	0.994	0.823	3.16e-125
EC_1	Egr1	1.14e-125	1.9276	0.956	0.41	1.51e-121
EC_1	Hspa1a	3.03e-123	2.81861	0.819	0.262	4.01e-119
EC_1	Btg2	1.05e-120	1.92324	0.929	0.505	1.39e-116
EC_1	Dusp1	3e-119	1.72997	0.967	0.645	3.97e-115
EC_1	Ier3	3.36e-114	2.17977	0.867	0.346	4.44e-110
EC_1	Ier2	2.53e-109	1.76123	0.929	0.522	3.35e-105
EC_1	Ubc	2.1e-108	1.55886	0.967	0.783	2.77e-104
EC_1	Fosb	4.18e-106	1.71929	0.819	0.244	5.54e-102
EC_1	Zfp36	1.69e-105	1.82793	0.863	0.356	2.24e-101
EC_1	Atf3	5.44e-102	1.86221	0.807	0.264	7.2e-98
EC_1	Tob1	5e-101	2.04451	0.688	0.188	6.62e-97
EC_1	Srsf2	1.29e-99	1.80654	0.854	0.428	1.71e-95
EC_1	Gm26532	1.48e-95	2.0863	0.728	0.244	1.96e-91
EC_1	Klf4	3.21e-95	1.4992	0.948	0.644	4.25e-91
EC_1	Ier5l	4.13e-90	1.74819	0.736	0.246	5.46e-86
EC_1	Hspa1b	1.01e-89	2.5933	0.721	0.25	1.34e-85
EC_1	Ppp1r10	9.79e-87	1.76819	0.724	0.253	1.3e-82
EC_1	Sertad1	1.16e-85	1.56197	0.703	0.227	1.53e-81
EC_1	Ubb	3.79e-85	0.930682	0.994	0.962	5.01e-81
EC_1	Ccn1	7.79e-83	1.84717	0.761	0.284	1.03e-78
EC_1	Ppp1r15a	4.36e-81	1.51667	0.776	0.304	5.76e-77
EC_1	Socs3	3.67e-80	1.53609	0.684	0.206	4.86e-76
EC_1	Irf1	1.39e-79	1.812	0.767	0.344	1.84e-75
EC_1	Jund	1.41e-79	1.24757	0.95	0.701	1.86e-75
EC_1	Hsp90aa1	5.45e-79	1.47523	0.892	0.553	7.22e-75
EC_1	Gadd45b	7.77e-79	1.83292	0.682	0.228	1.03e-74
EC_1	Cdkn1a	3.11e-78	1.21734	0.956	0.738	4.12e-74
EC_1	Ier5	1.25e-75	1.69509	0.697	0.285	1.65e-71
EC_1	Hspa5	5.89e-73	1.41085	0.89	0.561	7.8e-69
EC_1	Gm12216	1.29e-71	1.68113	0.52	0.118	1.71e-67
EC_1	Hexim1	2.36e-71	1.62125	0.615	0.198	3.13e-67
EC_1	Slc38a2	3.7e-71	1.44356	0.873	0.514	4.9e-67
EC_1	Dnajb1	1.44e-70	1.55537	0.657	0.232	1.91e-66
EC_1	Klf2	2.11e-68	1.03372	0.975	0.857	2.79e-64
EC_1	Btg1	1.27e-66	1.36332	0.852	0.518	1.68e-62
EC_1	Sgk1	1.2e-64	1.12756	0.956	0.724	1.59e-60
EC_1	Iigp1	1.27e-64	2.10234	0.719	0.359	1.68e-60
EC_1	Socs1	2.22e-60	1.62752	0.487	0.122	2.93e-56
EC_1	Wsb1	1.22e-58	1.43693	0.634	0.255	1.62e-54
EC_1	Srsf7	1.34e-57	1.35241	0.773	0.452	1.78e-53
EC_1	Hspb1	1.62e-57	1.2011	0.927	0.78	2.15e-53
EC_1	Id1	4.33e-57	1.14157	0.921	0.731	5.73e-53
EC_1	Dnajb9	1e-56	1.45649	0.561	0.191	1.33e-52
EC_1	Ddx5	3.64e-55	0.887453	0.956	0.807	4.82e-51
EC_1	Egr3	1.42e-54	1.37338	0.347	0.053	1.88e-50
EC_1	Nfkbiz	1.73e-54	1.35733	0.466	0.12	2.29e-50
EC_1	Plk2	6.4e-51	1.22497	0.694	0.34	8.48e-47
EC_1	Pabpc1	2.07e-50	1.09704	0.855	0.605	2.74e-46
EC_1	Sat1	2.65e-50	1.39584	0.719	0.402	3.51e-46
EC_1	Isg15	3.72e-50	1.59117	0.684	0.347	4.93e-46
EC_1	Dnaja1	1.36e-46	0.81813	0.925	0.773	1.8e-42
EC_1	Srsf5	3.02e-46	1.11905	0.73	0.42	3.99e-42
EC_1	Csrnp1	4.97e-46	1.22134	0.486	0.157	6.57e-42
EC_1	Malat1	5.74e-46	0.779143	0.988	0.882	7.6e-42
EC_1	Atf4	4.98e-44	1.19489	0.642	0.326	6.59e-40
EC_1	Arc	4.87e-42	1.3116	0.324	0.063	6.45e-38
EC_1	Irgm1	8.15e-42	1.16996	0.532	0.22	1.08e-37
EC_1	Ccnl1	2.17e-41	1.20471	0.59	0.282	2.88e-37
EC_1	Brd2	2.61e-41	1.06859	0.647	0.333	3.45e-37
EC_1	Adamts1	3.53e-41	1.44512	0.688	0.404	4.68e-37
EC_1	Apold1	3.43e-40	1.27023	0.582	0.267	4.53e-36
EC_1	Hspa8	6.37e-38	0.632622	0.979	0.919	8.43e-34
EC_1	Zfand5	8.43e-38	1.04591	0.655	0.358	1.12e-33
EC_1	Arl4d	1.92e-37	1.21074	0.461	0.178	2.54e-33
EC_1	Pde12	4.05e-37	0.993191	0.27	0.048	5.36e-33
EC_1	Pcna	5.63e-37	1.1212	0.459	0.177	7.45e-33
EC_1	Hnrnph1	1.83e-36	1.10503	0.676	0.404	2.42e-32
EC_1	Tnfsf9	1.86e-36	1.61629	0.262	0.046	2.47e-32
EC_1	Fus	3.33e-35	1.08094	0.717	0.468	4.41e-31
EC_1	Eif4a1	6.55e-35	0.93636	0.755	0.508	8.67e-31
EC_1	Klf6	1.29e-34	1.03507	0.786	0.575	1.71e-30
EC_1	Nr4a1	3.23e-34	0.955342	0.478	0.187	4.28e-30
EC_1	Nabp1	3.27e-34	1.21121	0.277	0.058	4.32e-30
EC_1	Ftl1	3.5e-34	0.57206	0.979	0.9	4.63e-30
EC_1	Snhg1	7.78e-34	1.21019	0.478	0.21	1.03e-29
EC_1	Mat2a	1.14e-33	1.02364	0.678	0.42	1.5e-29
EC_1	Hspa2	2.17e-32	0.958231	0.328	0.093	2.87e-28
EC_1	Pnp	5.39e-32	1.0436	0.674	0.418	7.13e-28
EC_1	Plk3	6.16e-32	0.994519	0.345	0.105	8.15e-28
EC_1	Mcl1	1.15e-31	0.939168	0.732	0.492	1.52e-27
EC_1	Zfp36l1	6.46e-30	0.907169	0.744	0.511	8.55e-26
EC_1	Icam1	8.79e-30	1.28521	0.507	0.245	1.16e-25
EC_1	Cebpd	2.57e-29	1.00525	0.645	0.376	3.4e-25
EC_1	Rasd1	8.48e-29	1.09362	0.258	0.061	1.12e-24
EC_1	Ifrd1	3.1e-28	0.90995	0.457	0.203	4.1e-24
EC_1	Snhg8	5.29e-28	0.967144	0.551	0.305	7e-24
EC_1	Ube2d3	7.89e-28	0.827712	0.763	0.53	1.04e-23
EC_1	Pcdh17	7.94e-28	1.03958	0.478	0.223	1.05e-23
EC_1	Ints6	2.33e-27	1.12628	0.341	0.118	3.08e-23
EC_1	9930111J21Rik2	5.27e-27	1.1717	0.453	0.213	6.98e-23
EC_1	Rsrp1	6.79e-27	0.78307	0.769	0.569	8.98e-23
EC_1	Tubb4b	1.31e-26	0.791178	0.776	0.572	1.73e-22
EC_1	Pim3	3.1e-26	0.778134	0.763	0.545	4.11e-22
EC_1	Midn	1.12e-25	0.902015	0.455	0.222	1.48e-21
EC_1	Pnrc1	1.33e-25	0.806541	0.713	0.485	1.76e-21
EC_1	Id3	1.46e-25	0.594954	0.952	0.842	1.93e-21
EC_1	Rgcc	1.62e-25	0.591853	0.933	0.742	2.15e-21
EC_1	Rhob	4.2e-25	0.695296	0.863	0.69	5.56e-21
EC_1	Kdm6b	5.48e-25	0.832939	0.511	0.262	7.25e-21
EC_1	Nfkbia	9.29e-25	0.735954	0.857	0.688	1.23e-20
EC_1	Sox17	1.01e-24	0.911519	0.543	0.292	1.33e-20
EC_1	Hbegf	1.98e-23	0.938377	0.318	0.117	2.62e-19
EC_1	Slfn5	2.44e-23	0.817112	0.844	0.694	3.23e-19
EC_1	Gadd45g	8.39e-23	1.17317	0.497	0.278	1.11e-18
EC_1	Tra2b	1.7e-22	0.869872	0.48	0.259	2.25e-18
EC_1	Taf1d	1.98e-22	0.822656	0.437	0.22	2.62e-18
EC_1	Errfi1	3.47e-22	0.723097	0.25	0.076	4.59e-18
EC_1	Rlim	5.62e-22	0.865617	0.316	0.123	7.43e-18
EC_1	Gm12940	7.45e-22	0.886071	0.264	0.089	9.86e-18
EC_1	Tubb2a	2.2e-21	0.816244	0.694	0.499	2.92e-17
EC_1	Nasp	6.31e-21	0.801678	0.287	0.105	8.36e-17
EC_1	Clk1	6.82e-21	0.721659	0.678	0.473	9.03e-17
EC_1	Taf7	1.3e-20	0.800776	0.347	0.153	1.72e-16
EC_1	Chchd2	2.47e-20	0.496825	0.929	0.847	3.27e-16
EC_1	BC005537	5.7e-20	0.926414	0.474	0.273	7.55e-16
EC_1	Slbp	6.48e-20	0.812611	0.349	0.157	8.57e-16
EC_1	Zfas1	1.75e-19	0.760902	0.42	0.219	2.31e-15
EC_1	Dynll1	2.02e-19	0.527037	0.923	0.813	2.67e-15
EC_1	Igtp	2.28e-19	0.916849	0.343	0.157	3.02e-15
EC_1	Eif5	2.38e-19	0.772316	0.584	0.395	3.15e-15
EC_1	Srgn	2.47e-19	0.51903	0.857	0.663	3.27e-15
EC_1	Eif1	3.01e-19	0.384275	0.988	0.941	3.98e-15
EC_1	Tcim	1.15e-18	0.595721	0.888	0.696	1.52e-14
EC_1	Nrarp	2.84e-18	0.763781	0.324	0.142	3.75e-14
EC_1	Pcf11	3.68e-18	0.814756	0.343	0.162	4.87e-14
EC_1	Timp3	4.42e-18	0.601608	0.869	0.713	5.85e-14
EC_1	Calm2	5.19e-18	0.563922	0.784	0.626	6.87e-14
EC_1	Gls	7.49e-18	0.878959	0.455	0.266	9.91e-14
EC_1	H2afx	1.1e-17	0.864647	0.256	0.1	1.45e-13
EC_1	Nufip2	1.86e-17	0.760476	0.43	0.244	2.47e-13
EC_1	Snu13	2.75e-17	0.729999	0.563	0.376	3.64e-13
EC_1	Cdc42ep3	2.99e-17	0.770584	0.472	0.285	3.96e-13
EC_1	Coq10b	3.88e-17	0.7291	0.285	0.122	5.14e-13
EC_1	Snhg3	4.36e-17	0.875133	0.303	0.136	5.77e-13
EC_1	Tgtp2	6.19e-17	0.651928	0.362	0.171	8.2e-13
EC_1	Sqstm1	7.29e-17	0.595064	0.526	0.33	9.65e-13
EC_1	Srsf3	1.03e-16	0.596119	0.721	0.557	1.36e-12
EC_1	Hes1	1.53e-16	0.880735	0.68	0.499	2.03e-12
EC_1	Ripk1	2.17e-16	0.718839	0.274	0.116	2.88e-12
EC_1	Jpt1	2.22e-16	0.791626	0.41	0.228	2.94e-12
EC_1	Dll4	2.53e-16	0.681535	0.378	0.193	3.35e-12
EC_1	Ly6c1	6.46e-16	0.421362	0.975	0.871	8.55e-12
EC_1	Tmed5	6.67e-16	0.632965	0.495	0.311	8.83e-12
EC_1	Plpp3	6.8e-16	0.502149	0.79	0.607	9e-12
EC_1	Tuba1b	7.56e-16	0.50831	0.759	0.596	1e-11
EC_1	Ube2s	8.39e-16	0.580532	0.563	0.379	1.11e-11
EC_1	H2afz	1.26e-15	0.657785	0.651	0.495	1.67e-11
EC_1	Lpar6	1.36e-15	0.849738	0.449	0.275	1.8e-11
EC_1	Fosl2	2.25e-15	0.620174	0.26	0.108	2.98e-11
EC_1	Tgtp1	2.74e-15	0.684619	0.283	0.124	3.62e-11
EC_1	Ptma	4.21e-15	0.283669	0.992	0.968	5.58e-11
EC_1	Calm1	4.54e-15	0.352019	0.95	0.898	6.01e-11
EC_1	Eif1a	6.12e-15	0.718317	0.303	0.148	8.1e-11
EC_1	Tinagl1	8.26e-15	0.418809	0.79	0.617	1.09e-10
EC_1	Cebpb	9.36e-15	0.629666	0.295	0.137	1.24e-10
EC_1	Rpl41	1.21e-14	0.307005	0.992	0.988	1.6e-10
EC_1	Marcksl1	2.12e-14	0.600787	0.254	0.108	2.81e-10
EC_1	Sap18	4.61e-14	0.621977	0.534	0.367	6.1e-10
EC_1	Tsc22d1	2.72e-13	0.466509	0.753	0.591	3.6e-09
EC_1	Eva1a	4.98e-13	0.561262	0.299	0.145	6.6e-09
EC_1	Polr2a	8.31e-13	0.762184	0.339	0.193	1.1e-08
EC_1	Gja1	1.09e-12	0.521237	0.382	0.206	1.44e-08
EC_1	Arf6	1.29e-12	0.564807	0.393	0.236	1.71e-08
EC_1	Rassf1	1.84e-12	0.534097	0.503	0.345	2.43e-08
EC_1	Magoh	3.44e-12	0.724599	0.376	0.235	4.55e-08
EC_1	Kitl	3.51e-12	0.411546	0.813	0.655	4.65e-08
EC_1	Glul	3.94e-12	0.723068	0.42	0.27	5.22e-08
EC_1	Slc6a6	5.24e-12	0.503589	0.657	0.47	6.94e-08
EC_1	H2-Q4	5.65e-12	0.52824	0.667	0.527	7.47e-08
EC_1	Id2	7.82e-12	0.627133	0.343	0.195	1.04e-07
EC_1	Acox1	8.08e-12	0.604644	0.264	0.131	1.07e-07
EC_1	Cited2	8.31e-12	0.80078	0.303	0.165	1.1e-07
EC_1	Helz2	1.5e-11	0.593472	0.31	0.172	1.98e-07
EC_1	Rapgef4	1.5e-11	0.6608	0.389	0.239	1.99e-07
EC_1	H2-K1	1.69e-11	0.413024	0.936	0.848	2.24e-07
EC_1	Rsad2	1.92e-11	0.662705	0.487	0.324	2.55e-07
EC_1	H2-D1	2.36e-11	0.295915	0.979	0.917	3.13e-07
EC_1	Hnrnpa2b1	2.48e-11	0.470496	0.701	0.557	3.29e-07
EC_1	Trim25	2.53e-11	0.630449	0.424	0.283	3.35e-07
EC_1	Sf3b1	2.8e-11	0.512997	0.59	0.45	3.7e-07
EC_1	Ifi203	4.16e-11	0.366335	0.663	0.478	5.51e-07
EC_1	Spry1	5.25e-11	0.595236	0.349	0.203	6.95e-07
EC_1	Osmr	5.83e-11	0.586237	0.318	0.183	7.71e-07
EC_1	Nop58	8.42e-11	0.65566	0.283	0.154	1.11e-06
EC_1	Tra2a	1.58e-10	0.579211	0.399	0.256	2.09e-06
EC_1	Pparg	2.47e-10	0.442918	0.399	0.243	3.27e-06
EC_1	Cfl1	2.76e-10	0.328135	0.842	0.731	3.66e-06
EC_1	Lrrc8a	3.69e-10	0.448275	0.568	0.427	4.89e-06
EC_1	Gch1	4.15e-10	0.504951	0.274	0.148	5.49e-06
EC_1	Tut7	5.53e-10	0.564137	0.432	0.294	7.31e-06
EC_1	Ctsl	7.2e-10	0.502064	0.748	0.593	9.53e-06
EC_1	Irf9	1.2e-09	0.422427	0.312	0.18	1.58e-05
EC_1	Klf7	1.59e-09	0.519637	0.559	0.433	2.11e-05
EC_1	Snhg12	1.73e-09	0.532772	0.256	0.14	2.29e-05
EC_1	Gpx1	2e-09	0.446209	0.565	0.414	2.65e-05
EC_1	Neat1	2.12e-09	0.793087	0.439	0.312	2.8e-05
EC_1	Cd300lg	2.59e-09	0.275458	0.865	0.711	3.43e-05
EC_1	Rbbp6	3.2e-09	0.502637	0.314	0.189	4.24e-05
EC_1	Sfpq	3.42e-09	0.5705	0.447	0.323	4.52e-05
EC_1	Slc25a5	4.17e-09	0.428975	0.553	0.424	5.52e-05
EC_1	Esam	8.41e-09	0.282805	0.882	0.77	0.000111
EC_1	Ebf1	9.83e-09	0.491801	0.595	0.467	0.00013
EC_1	Adamts9	1.1e-08	0.531004	0.382	0.244	0.000146
EC_1	Btnl9	1.19e-08	0.292031	0.701	0.526	0.000157
EC_1	Plat	1.31e-08	0.707214	0.331	0.215	0.000174
EC_1	Tcf4	1.84e-08	0.299931	0.89	0.746	0.000244
EC_1	Ly6a	2.21e-08	0.301643	0.954	0.844	0.000292
EC_1	Thbd	2.45e-08	0.504169	0.48	0.357	0.000324
EC_1	Akap12	2.69e-08	0.630686	0.464	0.338	0.000356
EC_1	Picalm	3.2e-08	0.313933	0.653	0.504	0.000424
EC_1	Gimap6	3.22e-08	0.336026	0.678	0.546	0.000426
EC_1	Tcf15	3.72e-08	0.282952	0.653	0.484	0.000492
EC_1	Kctd12	3.8e-08	0.573589	0.329	0.215	0.000503
EC_1	Myadm	4.19e-08	0.448894	0.588	0.477	0.000554
EC_1	Lmna	5.67e-08	0.576174	0.385	0.268	0.00075
EC_1	Ptbp3	6.54e-08	0.334331	0.513	0.383	0.000866
EC_1	Ddx3x	7.14e-08	0.429427	0.526	0.409	0.000946
EC_1	Azin1	8.28e-08	0.414913	0.289	0.179	0.001096
EC_1	Mknk2	8.45e-08	0.454421	0.285	0.177	0.00111779
EC_1	Mast4	8.73e-08	0.470602	0.472	0.35	0.00115496
EC_1	Pak1ip1	9.87e-08	0.465282	0.356	0.247	0.00130693
EC_1	Klf13	1.21e-07	0.386117	0.486	0.363	0.00160168
EC_1	Skil	1.21e-07	0.46853	0.345	0.232	0.0016067
EC_1	Sgms1	1.44e-07	0.320816	0.522	0.395	0.00190273
EC_1	Lipe	1.9e-07	0.307931	0.393	0.258	0.00251727
EC_1	Phf11d	1.98e-07	0.375119	0.36	0.241	0.00261527
EC_1	Clic4	2.14e-07	0.393442	0.626	0.514	0.00283405
EC_1	Impdh2	2.69e-07	0.472262	0.303	0.199	0.00355583
EC_1	Tuba1a	2.87e-07	0.526113	0.632	0.556	0.00379505
EC_1	Sox7	3.06e-07	0.432023	0.272	0.168	0.00404359
EC_1	Litaf	3.54e-07	0.476612	0.368	0.259	0.00468034
EC_1	Oser1	3.91e-07	0.47226	0.26	0.161	0.00517208
EC_1	Mylip	4.53e-07	0.371983	0.466	0.346	0.0060014
EC_1	Luzp1	6.77e-07	0.307138	0.501	0.381	0.00896062
EC_1	Rap1b	7.26e-07	0.293388	0.568	0.461	0.00961217
EC_1	Arf4	7.33e-07	0.376341	0.499	0.387	0.00969796
EC_1	Zfp36l2	7.94e-07	0.471055	0.364	0.26	0.0105048
EC_1	Hnrnpdl	1.36e-06	0.405395	0.435	0.332	0.0180235
EC_1	Slc39a1	2.12e-06	0.351195	0.328	0.227	0.0281004
EC_1	Rbpms	2.2e-06	0.464212	0.48	0.385	0.029051
EC_1	Tle4	4.73e-06	0.491336	0.329	0.243	0.0626545
EC_1	Rbp7	4.83e-06	0.304816	0.751	0.645	0.0639729
EC_1	Ddit4	5.04e-06	0.386287	0.43	0.323	0.0667112
EC_1	Eloc	6.24e-06	0.398772	0.435	0.341	0.082547
EC_1	Map4k3	6.24e-06	0.305325	0.256	0.162	0.082649
EC_1	Ldha	8.64e-06	0.332629	0.659	0.554	0.114354
EC_1	Cxcl9	9.56e-06	0.856259	0.26	0.172	0.126521
EC_1	Mapre1	1.15e-05	0.371573	0.42	0.33	0.151844
EC_1	Hnrnpa1	1.73e-05	0.3308	0.455	0.369	0.228719
EC_1	Tap2	1.88e-05	0.36717	0.408	0.318	0.248597
EC_1	Gbp4	2.68e-05	0.319561	0.25	0.163	0.354826
EC_1	Tmem245	2.74e-05	0.396942	0.301	0.215	0.362145
EC_1	Snhg9	2.84e-05	0.362414	0.268	0.18	0.375842
EC_1	Tmcc3	4.31e-05	0.43192	0.353	0.27	0.570628
EC_1	Plscr1	4.66e-05	0.291235	0.276	0.192	0.616386
EC_1	Pitpnc1	6.12e-05	0.312893	0.393	0.297	0.809598
EC_1	Rsrc2	6.59e-05	0.283345	0.457	0.36	0.872568
EC_1	Ptbp1	7.16e-05	0.365418	0.301	0.22	0.948271
EC_1	Nedd9	7.19e-05	0.367941	0.31	0.227	0.951767
EC_1	Elf1	7.6e-05	0.338627	0.314	0.238	1
EC_1	Rab5a	7.66e-05	0.37596	0.287	0.21	1
EC_1	Efnb2	9.58e-05	0.345235	0.362	0.279	1
EC_1	Plxna2	0.000109	0.352573	0.312	0.229	1
EC_1	Mef2a	0.000133	0.277697	0.489	0.41	1
EC_1	Gas5	0.000134	0.260624	0.721	0.607	1
EC_1	Jdp2	0.000161	0.327687	0.277	0.201	1
EC_1	Ubap2l	0.000171	0.38732	0.318	0.244	1
EC_1	Herpud1	0.000172	0.285899	0.391	0.308	1
EC_1	Alyref	0.000189	0.306656	0.335	0.259	1
EC_1	Ralgapa1	0.000199	0.275208	0.337	0.257	1
EC_1	Hmg20b	0.000209	0.266912	0.324	0.244	1
EC_1	Cldn5	0.000274	0.3371	0.593	0.478	1
EC_1	Ube2d2a	0.00033	0.309416	0.391	0.32	1
EC_1	Angptl4	0.000357	0.442751	0.252	0.18	1
EC_1	Eny2	0.000365	0.355108	0.293	0.221	1
EC_1	Chic2	0.000377	0.290583	0.268	0.194	1
EC_1	Rtn4	0.000382	0.348706	0.403	0.334	1
EC_1	Tgoln1	0.000398	0.337367	0.372	0.306	1
EC_1	Dusp6	0.000467	0.276438	0.301	0.22	1
EC_1	F11r	0.000478	0.265201	0.513	0.442	1
EC_1	Ythdc1	0.00049	0.320072	0.333	0.267	1
EC_1	Fas	0.000532	0.275781	0.447	0.366	1
EC_1	Usp34	0.000715	0.28594	0.337	0.266	1
EC_1	Ccnl2	0.000753	0.342501	0.312	0.243	1
EC_1	Dusp11	0.00115397	0.257805	0.405	0.338	1
EC_1	Stat3	0.00139739	0.370388	0.283	0.22	1
EC_1	Yy1	0.00146262	0.271296	0.266	0.201	1
EC_1	Snrnp70	0.00164456	0.284765	0.306	0.246	1
EC_1	Zc3hav1	0.0019501	0.259892	0.264	0.202	1
EC_1	Gsk3b	0.00212309	0.26746	0.339	0.277	1
EC_1	Eif4a2	0.00235147	0.280602	0.486	0.418	1
EC_1	Wac	0.00235647	0.268408	0.281	0.223	1
EC_1	Morf4l2	0.0034916	0.28206	0.252	0.198	1
EC_1	Hmgb2	0.00388921	0.275563	0.37	0.308	1
EC_1	Pttg1	0.00579713	0.292066	0.353	0.3	1
EC_1	Pgrmc1	0.00951251	0.271842	0.391	0.346	1
EC_2	Sparcl1	1.14e-27	0.782949	0.897	0.684	1.51e-23
EC_2	Cd36	2.72e-26	0.605524	0.992	0.879	3.6e-22
EC_2	Egfl7	2.09e-25	0.605447	0.968	0.85	2.77e-21
EC_2	Kank3	3.3e-23	0.701333	0.737	0.483	4.36e-19
EC_2	Col4a1	3.36e-22	0.747668	0.879	0.704	4.44e-18
EC_2	Gng11	6.73e-21	0.507354	0.942	0.837	8.91e-17
EC_2	Aplnr	1.23e-20	0.75895	0.268	0.086	1.62e-16
EC_2	Hspg2	1.36e-20	0.629005	0.826	0.602	1.8e-16
EC_2	Gpihbp1	3.31e-20	0.574595	0.961	0.83	4.38e-16
EC_2	Col4a2	5.52e-18	0.594442	0.758	0.532	7.3e-14
EC_2	Arhgap31	1.64e-17	0.640191	0.671	0.449	2.17e-13
EC_2	Aqp1	6.97e-17	0.715993	0.616	0.364	9.22e-13
EC_2	Itgb1	8.37e-16	0.498757	0.855	0.677	1.11e-11
EC_2	Adgrl4	9.02e-15	0.451487	0.839	0.658	1.19e-10
EC_2	Nrp2	1.38e-14	0.717869	0.458	0.267	1.83e-10
EC_2	Slc28a2	1.43e-14	0.590044	0.492	0.288	1.89e-10
EC_2	Igfbp7	3.71e-14	0.536058	0.916	0.774	4.91e-10
EC_2	Tspan13	4.72e-14	0.468517	0.853	0.673	6.25e-10
EC_2	Mndal	5.24e-14	0.584038	0.674	0.46	6.93e-10
EC_2	Cd34	5.32e-14	0.559018	0.653	0.448	7.04e-10
EC_2	Itga6	2.67e-13	0.548246	0.684	0.488	3.53e-09
EC_2	Tie1	2.74e-13	0.552676	0.742	0.572	3.62e-09
EC_2	Ifi203	5.08e-13	0.647237	0.682	0.494	6.72e-09
EC_2	Timp4	6.55e-13	0.632767	0.705	0.49	8.66e-09
EC_2	Nck1	9.12e-13	0.519892	0.584	0.401	1.21e-08
EC_2	Arglu1	9.13e-13	0.58902	0.508	0.33	1.21e-08
EC_2	Ly6e	2.69e-12	0.425588	0.926	0.845	3.55e-08
EC_2	Gngt2	2.96e-12	0.515663	0.642	0.476	3.91e-08
EC_2	Fabp4	4.7e-12	0.319447	0.997	0.984	6.23e-08
EC_2	Ushbp1	7.2e-12	0.495357	0.661	0.471	9.53e-08
EC_2	Abi3	8.64e-12	0.43524	0.297	0.141	1.14e-07
EC_2	Cd200	8.86e-12	0.495888	0.818	0.677	1.17e-07
EC_2	Mcf2l	1.38e-11	0.451171	0.516	0.314	1.82e-07
EC_2	Itpkb	1.45e-11	0.403908	0.687	0.504	1.92e-07
EC_2	C1qtnf9	2.51e-11	0.441671	0.697	0.494	3.32e-07
EC_2	Tcim	3.75e-11	0.390325	0.897	0.716	4.96e-07
EC_2	AW112010	1.03e-10	0.450338	0.755	0.592	1.36e-06
EC_2	Nudcd3	1.2e-10	0.443894	0.339	0.184	1.59e-06
EC_2	Nrp1	1.7e-10	0.470972	0.766	0.59	2.25e-06
EC_2	Cd93	2.02e-10	0.381194	0.763	0.567	2.67e-06
EC_2	Kcna5	2.24e-10	0.46742	0.418	0.247	2.96e-06
EC_2	Kdr	2.44e-10	0.38049	0.871	0.717	3.23e-06
EC_2	Depp1	2.9e-10	0.541503	0.713	0.516	3.84e-06
EC_2	Cav1	3.1e-10	0.337643	0.942	0.855	4.1e-06
EC_2	Tcf4	4.26e-10	0.431085	0.879	0.767	5.63e-06
EC_2	Pdgfb	4.88e-10	0.491974	0.645	0.482	6.46e-06
EC_2	Arhgef15	6.3e-10	0.431994	0.492	0.32	8.34e-06
EC_2	Samd9l	6.81e-10	0.516925	0.474	0.31	9.02e-06
EC_2	Robo4	6.97e-10	0.47106	0.413	0.256	9.22e-06
EC_2	Cdh5	7.32e-10	0.370016	0.95	0.813	9.69e-06
EC_2	Plod1	8.68e-10	0.400142	0.4	0.233	1.15e-05
EC_2	Trp53i11	1.29e-09	0.498729	0.366	0.213	1.7e-05
EC_2	Cd81	1.3e-09	0.340823	0.947	0.885	1.72e-05
EC_2	Ccdc85b	1.87e-09	0.369871	0.708	0.57	2.47e-05
EC_2	Cdc42ep1	1.94e-09	0.351676	0.329	0.184	2.57e-05
EC_2	Lpl	2.04e-09	0.406519	0.808	0.63	2.7e-05
EC_2	Pltp	2.69e-09	0.566923	0.445	0.288	3.56e-05
EC_2	Hrct1	3.11e-09	0.479088	0.371	0.222	4.11e-05
EC_2	Smim10l1	3.38e-09	0.361616	0.408	0.251	4.47e-05
EC_2	Marcks	3.43e-09	0.521823	0.555	0.408	4.54e-05
EC_2	Nbeal1	3.56e-09	0.484019	0.524	0.377	4.72e-05
EC_2	Rbm39	4.21e-09	0.301609	0.795	0.647	5.57e-05
EC_2	Sparc	5.05e-09	0.345253	0.942	0.861	6.68e-05
EC_2	Lims2	8.51e-09	0.330578	0.792	0.626	0.000113
EC_2	Gm26917	8.52e-09	0.401238	0.353	0.21	0.000113
EC_2	Plpp1	1.06e-08	0.447025	0.595	0.446	0.000141
EC_2	S1pr1	1.09e-08	0.370448	0.861	0.722	0.000144
EC_2	Prpf4b	1.17e-08	0.483849	0.529	0.392	0.000155
EC_2	Gimap4	1.2e-08	0.288035	0.455	0.297	0.000159
EC_2	Plcb4	1.61e-08	0.36446	0.516	0.355	0.000214
EC_2	Ramp2	1.71e-08	0.367901	0.829	0.73	0.000226
EC_2	Lyn	1.89e-08	0.411548	0.379	0.233	0.000251
EC_2	Ctnnbip1	2.14e-08	0.30593	0.582	0.405	0.000284
EC_2	Etl4	2.56e-08	0.30988	0.424	0.267	0.000339
EC_2	Klk8	2.68e-08	0.468335	0.332	0.205	0.000355
EC_2	Pde2a	2.83e-08	0.424432	0.405	0.262	0.000374
EC_2	Mef2c	3.16e-08	0.351637	0.558	0.407	0.000419
EC_2	B2m	3.38e-08	0.325575	0.961	0.893	0.000448
EC_2	Esam	3.45e-08	0.307059	0.908	0.775	0.000457
EC_2	Ifngr1	3.46e-08	0.376885	0.616	0.49	0.000458
EC_2	Pnkd	3.7e-08	0.398256	0.384	0.251	0.000489
EC_2	Cyba	3.76e-08	0.474941	0.545	0.403	0.000498
EC_2	Xdh	4.09e-08	0.356553	0.589	0.42	0.000542
EC_2	Top2b	4.69e-08	0.368141	0.361	0.225	0.000621
EC_2	Tspan7	4.71e-08	0.337418	0.647	0.504	0.000623
EC_2	Lamtor5	4.83e-08	0.282436	0.408	0.266	0.000639
EC_2	Itga1	4.94e-08	0.367476	0.666	0.504	0.000653
EC_2	Plxnd1	6.09e-08	0.41543	0.521	0.372	0.000807
EC_2	Gnai2	7.59e-08	0.308032	0.887	0.778	0.00100478
EC_2	Trib2	7.72e-08	0.372293	0.258	0.141	0.00102207
EC_2	Ly6a	7.86e-08	0.301821	0.976	0.85	0.00104004
EC_2	Emc7	7.89e-08	0.346922	0.408	0.267	0.00104416
EC_2	Gm12002	8.64e-08	0.406291	0.334	0.201	0.00114399
EC_2	Arpc3	8.7e-08	0.310983	0.787	0.678	0.00115093
EC_2	Adam15	8.96e-08	0.352145	0.563	0.421	0.00118576
EC_2	Lamb1	9.19e-08	0.42852	0.295	0.171	0.00121634
EC_2	Slc9a3r2	1.26e-07	0.284085	0.921	0.822	0.00166172
EC_2	Adgrl2	1.28e-07	0.442123	0.347	0.221	0.0016907
EC_2	Jam2	1.35e-07	0.37648	0.716	0.58	0.00178461
EC_2	Arpp19	1.38e-07	0.312431	0.534	0.393	0.00183241
EC_2	S100a10	1.42e-07	0.381331	0.779	0.656	0.00188358
EC_2	Myct1	1.44e-07	0.369911	0.566	0.434	0.00190475
EC_2	Clic5	1.51e-07	0.293658	0.713	0.548	0.00200377
EC_2	Ppib	1.9e-07	0.30497	0.729	0.578	0.00251751
EC_2	Fcgrt	2.03e-07	0.406018	0.411	0.283	0.00269083
EC_2	Rsad2	2.18e-07	0.418479	0.489	0.344	0.00288093
EC_2	Syne1	2.32e-07	0.453108	0.403	0.271	0.00306432
EC_2	Rhoc	2.42e-07	0.390977	0.671	0.533	0.00319996
EC_2	Psap	2.71e-07	0.353863	0.761	0.641	0.00358318
EC_2	Sox18	2.96e-07	0.452418	0.721	0.575	0.0039178
EC_2	Ets2	2.97e-07	0.455954	0.439	0.313	0.00392897
EC_2	Pdzd2	3.09e-07	0.451713	0.329	0.212	0.00409026
EC_2	Myo1b	3.2e-07	0.283812	0.313	0.188	0.0042307
EC_2	Pdia3	3.53e-07	0.373014	0.624	0.487	0.00467766
EC_2	Mmp15	3.56e-07	0.401275	0.305	0.187	0.0047148
EC_2	Erp29	3.57e-07	0.328753	0.374	0.247	0.00472698
EC_2	Bcam	4.16e-07	0.381514	0.489	0.356	0.00550072
EC_2	Inka1	4.38e-07	0.384681	0.268	0.157	0.00580307
EC_2	Myadm	4.8e-07	0.338	0.626	0.477	0.00635781
EC_2	Car4	5.27e-07	0.47878	0.582	0.438	0.00697197
EC_2	Rasip1	6.97e-07	0.348511	0.55	0.422	0.00922139
EC_2	Fam117b	7.94e-07	0.374095	0.295	0.182	0.0105083
EC_2	4930523C07Rik	7.97e-07	0.433623	0.484	0.357	0.0105453
EC_2	Calcrl	7.99e-07	0.442259	0.353	0.24	0.0105796
EC_2	Msn	8.73e-07	0.302947	0.668	0.554	0.0115494
EC_2	Trim12a	9.2e-07	0.462927	0.253	0.15	0.01218
EC_2	N4bp3	1.11e-06	0.477379	0.263	0.16	0.0147392
EC_2	Fxyd6	1.12e-06	0.461122	0.305	0.195	0.014824
EC_2	Myo18a	1.16e-06	0.280779	0.329	0.21	0.0153178
EC_2	Tmem50a	1.21e-06	0.315159	0.65	0.51	0.0160572
EC_2	Ubl5	1.23e-06	0.268447	0.645	0.525	0.0162207
EC_2	Fmo1	1.23e-06	0.3944	0.563	0.426	0.0162457
EC_2	Arap3	1.44e-06	0.381373	0.434	0.306	0.0190201
EC_2	Stap2	1.49e-06	0.379097	0.25	0.148	0.0197306
EC_2	Nisch	1.77e-06	0.387575	0.397	0.278	0.0234193
EC_2	Fry	2.06e-06	0.25878	0.376	0.256	0.0272649
EC_2	Dab2ip	2.07e-06	0.271636	0.497	0.354	0.0273814
EC_2	Fzd4	2.16e-06	0.410526	0.461	0.338	0.02853
EC_2	Dst	2.35e-06	0.32675	0.529	0.399	0.0310926
EC_2	Fermt2	2.49e-06	0.272267	0.645	0.531	0.0329872
EC_2	Ctnna1	2.85e-06	0.281536	0.661	0.533	0.0376817
EC_2	Cr1l	2.97e-06	0.334261	0.476	0.352	0.039242
EC_2	Eif2s2	3.71e-06	0.285114	0.613	0.491	0.0490398
EC_2	Socs2	3.79e-06	0.388562	0.284	0.179	0.0501979
EC_2	Tmbim4	3.84e-06	0.298329	0.353	0.24	0.0508249
EC_2	Tmem88	3.88e-06	0.29526	0.453	0.325	0.0513951
EC_2	Sh2d3c	4.2e-06	0.26989	0.337	0.22	0.0555966
EC_2	Cuta	4.2e-06	0.36741	0.384	0.27	0.0556498
EC_2	Coa3	4.3e-06	0.274187	0.363	0.252	0.056908
EC_2	Sec14l1	4.36e-06	0.323953	0.461	0.34	0.0577534
EC_2	4931406P16Rik	4.55e-06	0.29123	0.587	0.487	0.0601592
EC_2	Gimap1	5.04e-06	0.377399	0.418	0.304	0.066644
EC_2	Fcho2	5.04e-06	0.326757	0.482	0.359	0.0666937
EC_2	Tmem123	5.33e-06	0.320671	0.329	0.217	0.0705775
EC_2	Smco4	5.34e-06	0.265061	0.447	0.32	0.070632
EC_2	Fscn1	5.4e-06	0.273535	0.416	0.296	0.0714631
EC_2	Ccnd1	5.49e-06	0.313181	0.434	0.308	0.0726124
EC_2	Tmem140	5.58e-06	0.357768	0.5	0.389	0.0738976
EC_2	Vwa1	6.13e-06	0.328851	0.263	0.161	0.0811372
EC_2	Fnbp1l	6.83e-06	0.369606	0.437	0.319	0.0903682
EC_2	Tmed9	6.86e-06	0.274769	0.471	0.347	0.0908457
EC_2	Ywhae	7.17e-06	0.280382	0.605	0.503	0.0949063
EC_2	Tmco1	7.47e-06	0.305353	0.437	0.32	0.098925
EC_2	Apbb2	7.86e-06	0.38208	0.397	0.292	0.103985
EC_2	Eif3c	8.13e-06	0.362884	0.403	0.289	0.107655
EC_2	Tnfaip1	8.85e-06	0.347829	0.432	0.322	0.11718
EC_2	Pxdn	9.1e-06	0.392555	0.282	0.181	0.120374
EC_2	Pkn2	9.2e-06	0.31611	0.382	0.271	0.121721
EC_2	Cope	9.38e-06	0.278607	0.437	0.319	0.124163
EC_2	H2-Q7	9.64e-06	0.271092	0.471	0.337	0.127612
EC_2	Tln1	9.95e-06	0.378021	0.468	0.358	0.131734
EC_2	Dhrs3	1.15e-05	0.387128	0.458	0.352	0.15218
EC_2	Tshz2	1.25e-05	0.277555	0.374	0.256	0.166034
EC_2	Laptm4a	1.31e-05	0.285184	0.821	0.718	0.172721
EC_2	Cyyr1	1.31e-05	0.26777	0.732	0.601	0.172847
EC_2	Notch4	1.31e-05	0.34934	0.25	0.156	0.173136
EC_2	Rnf130	1.43e-05	0.257222	0.495	0.372	0.189753
EC_2	Srsf11	1.45e-05	0.273208	0.366	0.254	0.192007
EC_2	Uqcc2	1.72e-05	0.304421	0.363	0.253	0.228303
EC_2	Wasf2	1.86e-05	0.303862	0.589	0.488	0.246259
EC_2	Tacc1	1.89e-05	0.330623	0.466	0.358	0.250225
EC_2	Tmem14c	1.89e-05	0.342489	0.432	0.328	0.250509
EC_2	Fgfr1op2	2.21e-05	0.280472	0.263	0.169	0.292644
EC_2	Pcdh1	2.28e-05	0.374742	0.284	0.183	0.301356
EC_2	Cyth1	2.35e-05	0.293113	0.347	0.239	0.31065
EC_2	Emp2	2.55e-05	0.253037	0.255	0.157	0.336878
EC_2	Lama4	2.65e-05	0.344664	0.332	0.231	0.350184
EC_2	Pet100	2.75e-05	0.274542	0.313	0.209	0.363736
EC_2	Cyfip1	3.13e-05	0.294003	0.303	0.204	0.413689
EC_2	Tmem204	3.16e-05	0.32731	0.413	0.307	0.417682
EC_2	1810026B05Rik	3.6e-05	0.325564	0.289	0.192	0.47656
EC_2	Ssna1	3.98e-05	0.311201	0.289	0.194	0.52676
EC_2	Tpr	4e-05	0.286553	0.447	0.343	0.528986
EC_2	Plin2	4.01e-05	0.290865	0.461	0.339	0.53124
EC_2	Sppl2a	4.27e-05	0.305754	0.397	0.286	0.564532
EC_2	Lrrc8c	4.58e-05	0.351601	0.476	0.371	0.606385
EC_2	Psma1	4.61e-05	0.250851	0.376	0.272	0.610106
EC_2	Reep3	5.18e-05	0.255047	0.489	0.391	0.685011
EC_2	Dync1h1	5.18e-05	0.320426	0.424	0.318	0.686079
EC_2	Ptk2	5.21e-05	0.262232	0.3	0.202	0.689747
EC_2	Arf5	5.62e-05	0.276659	0.645	0.573	0.744016
EC_2	Cacybp	5.99e-05	0.30717	0.35	0.251	0.792303
EC_2	Palm	6.59e-05	0.261027	0.374	0.274	0.871678
EC_2	Atxn7l3b	6.78e-05	0.284926	0.332	0.23	0.897218
EC_2	Dach1	7.01e-05	0.265868	0.284	0.19	0.927828
EC_2	Mtdh	7.12e-05	0.33512	0.411	0.314	0.941796
EC_2	Rasgrp3	7.48e-05	0.270227	0.413	0.302	0.990484
EC_2	Snrpd3	7.65e-05	0.351505	0.313	0.222	1
EC_2	Rtl8a	8.13e-05	0.303493	0.484	0.378	1
EC_2	Cnot6l	8.26e-05	0.287377	0.271	0.181	1
EC_2	Clec1a	8.89e-05	0.250408	0.458	0.348	1
EC_2	Pls3	9.68e-05	0.250466	0.474	0.353	1
EC_2	Ilk	0.0001	0.34472	0.353	0.257	1
EC_2	BC028528	0.000102	0.261155	0.403	0.298	1
EC_2	Rtl8b	0.000103	0.346582	0.342	0.25	1
EC_2	Ostc	0.000108	0.290456	0.308	0.219	1
EC_2	Phf5a	0.000111	0.271728	0.255	0.171	1
EC_2	Rapgef3	0.000111	0.298462	0.326	0.231	1
EC_2	Ssr2	0.000112	0.330235	0.318	0.232	1
EC_2	Snrk	0.000115	0.261158	0.703	0.609	1
EC_2	Lgals3bp	0.000117	0.329039	0.263	0.178	1
EC_2	Cct6a	0.000118	0.278541	0.318	0.23	1
EC_2	Syne2	0.000124	0.311573	0.421	0.326	1
EC_2	Crlf2	0.000127	0.296691	0.297	0.207	1
EC_2	Ezh1	0.000127	0.278501	0.255	0.172	1
EC_2	Arid5b	0.000143	0.303533	0.597	0.485	1
EC_2	Tasor	0.000145	0.333109	0.303	0.215	1
EC_2	Ubxn1	0.000146	0.311219	0.424	0.329	1
EC_2	Adam10	0.000148	0.255246	0.382	0.286	1
EC_2	Zcchc7	0.000148	0.349084	0.284	0.202	1
EC_2	Igf2r	0.000167	0.278205	0.266	0.178	1
EC_2	Rasgrp2	0.000174	0.32795	0.345	0.247	1
EC_2	Shank3	0.000179	0.276368	0.474	0.378	1
EC_2	Ralgapa1	0.000195	0.292435	0.355	0.26	1
EC_2	Slc50a1	0.000197	0.276095	0.392	0.3	1
EC_2	Gbp2	0.000201	0.281472	0.295	0.205	1
EC_2	Atp2b1	0.000206	0.292071	0.337	0.253	1
EC_2	Psme2	0.000214	0.253656	0.524	0.419	1
EC_2	Afap1l1	0.000222	0.276871	0.371	0.278	1
EC_2	Rapgef5	0.000242	0.305309	0.476	0.386	1
EC_2	Cfap20	0.00026	0.260729	0.3	0.215	1
EC_2	Arhgap18	0.000288	0.252483	0.361	0.265	1
EC_2	Ifi35	0.000291	0.282426	0.305	0.219	1
EC_2	Scarb1	0.000352	0.267669	0.263	0.183	1
EC_2	Psmb8	0.000356	0.31212	0.629	0.531	1
EC_2	Rnasek	0.000381	0.275266	0.471	0.373	1
EC_2	Klhl24	0.000383	0.381371	0.382	0.297	1
EC_2	Sult1a1	0.000430526	0.251719	0.429	0.337	1
EC_2	Car8	0.000437	0.293473	0.392	0.302	1
EC_2	Bst2	0.000443	0.340017	0.755	0.675	1
EC_2	Nostrin	0.00047	0.296291	0.284	0.203	1
EC_2	Sema6a	0.000531	0.331444	0.342	0.265	1
EC_2	Slc26a10	0.000532	0.404921	0.4	0.315	1
EC_2	Cdc42bpa	0.000614	0.374168	0.303	0.225	1
EC_2	Prkd2	0.000629	0.310313	0.295	0.22	1
EC_2	Pnn	0.000647	0.255856	0.261	0.183	1
EC_2	Ddx17	0.000654	0.250873	0.329	0.24	1
EC_2	Pgam1	0.000686	0.252538	0.271	0.194	1
EC_2	Cmtm8	0.000726	0.255986	0.342	0.258	1
EC_2	Sdc3	0.000837	0.267078	0.308	0.232	1
EC_2	Ktn1	0.000859	0.256272	0.5	0.419	1
EC_2	Pdlim1	0.000935	0.298754	0.387	0.312	1
EC_2	N4bp2l2	0.000936	0.298176	0.303	0.228	1
EC_2	Art3	0.000969	0.333033	0.279	0.204	1
EC_2	Dpm3	0.00103341	0.250893	0.432	0.351	1
EC_2	Ggta1	0.00106514	0.262387	0.311	0.236	1
EC_2	Tbx3	0.00125394	0.382821	0.261	0.191	1
EC_2	Trip12	0.00127622	0.271009	0.271	0.2	1
EC_2	Dctn2	0.00134141	0.260743	0.384	0.31	1
EC_2	Ssr3	0.00144347	0.279398	0.295	0.222	1
EC_2	Cpd	0.00152999	0.2827	0.35	0.272	1
EC_2	Tmbim6	0.00154118	0.260005	0.674	0.588	1
EC_2	Myo6	0.00239263	0.301992	0.266	0.2	1
EC_2	Hnrnpr	0.00288537	0.253544	0.253	0.187	1
EC_2	Akap13	0.00340094	0.268448	0.358	0.288	1
EC_2	Xaf1	0.00348036	0.263612	0.453	0.373	1
EC_2	Smim14	0.00364035	0.266128	0.337	0.272	1
EC_2	Kctd12b	0.00474357	0.347378	0.313	0.247	1
EC_2	Ctsd	0.00529215	0.250198	0.411	0.343	1
EC_2	Cped1	0.00619735	0.292333	0.387	0.325	1
EC_2	Fmo2	0.00652234	0.254097	0.358	0.288	1
EC_2	Nav1	0.00812438	0.26842	0.258	0.199	1
EC_3	Gm42418	4.35e-30	1.0332	0.996	0.996	5.76e-26
EC_3	AY036118	1.05e-20	0.998866	0.95	0.916	1.39e-16
EC_3	Sptbn1	1.31e-14	0.944609	0.816	0.925	1.74e-10
EC_3	Tmsb4x	3.35e-12	0.380223	0.996	1	4.43e-08
EC_3	Rps29	3.35e-12	0.338347	0.986	0.994	4.44e-08
EC_3	mt-Co2	1.01e-10	0.512165	0.926	0.974	1.34e-06
EC_3	mt-Atp6	1.63e-09	0.493976	0.933	0.981	2.15e-05
EC_3	Lars2	1.32e-08	1.14459	0.681	0.736	0.000174
EC_3	Rpl26	2.59e-08	0.414236	0.848	0.926	0.000342
EC_3	mt-Atp8	4.33e-08	0.695419	0.73	0.818	0.000572
EC_3	mt-Co3	4.67e-08	0.5809	0.872	0.949	0.000619
EC_3	Rps20	4.96e-08	0.33878	0.926	0.981	0.000657
EC_3	Tpt1	6.17e-08	0.335198	0.954	0.99	0.000817
EC_3	Rpl13	8.04e-08	0.379817	0.908	0.975	0.00106397
EC_3	Rpl32	8.38e-08	0.455897	0.844	0.932	0.00110892
EC_3	mt-Nd2	1.63e-07	0.666982	0.78	0.9	0.00215631
EC_3	mt-Co1	1.84e-07	0.471155	0.908	0.971	0.00243517
EC_3	Ahnak	7.79e-07	0.820411	0.684	0.788	0.0103076
EC_3	Ybx1	8.35e-07	0.534672	0.812	0.903	0.0110506
EC_3	Rps4x	2.31e-06	0.378605	0.879	0.936	0.0305876
EC_3	mt-Cytb	2.68e-06	0.483546	0.865	0.96	0.0354181
EC_3	Rps24	3.1e-06	0.319483	0.926	0.989	0.0410633
EC_3	Rps11	3.28e-06	0.35824	0.848	0.952	0.0434476
EC_3	Iscu	6.33e-06	0.267199	0.142	0.314	0.0837243
EC_3	Tprgl	6.85e-06	0.258813	0.273	0.543	0.0906467
EC_3	mt-Nd4	7.83e-06	0.531229	0.801	0.919	0.103598
EC_3	Rpl18a	1.31e-05	0.348294	0.862	0.955	0.173336
EC_3	Ndufs8	1.53e-05	0.252738	0.145	0.316	0.202074
EC_3	Ptms	1.87e-05	0.82151	0.596	0.692	0.247255
EC_3	Lamtor2	1.93e-05	0.308936	0.145	0.315	0.254872
EC_3	Vcp	2.66e-05	0.27724	0.184	0.378	0.351784
EC_3	Rps5	2.74e-05	0.333798	0.826	0.942	0.362302
EC_3	Chmp4b	3.06e-05	0.270073	0.167	0.345	0.4046
EC_3	Syf2	3.74e-05	0.276856	0.255	0.494	0.494778
EC_3	Rpl35a	3.94e-05	0.272226	0.911	0.965	0.521612
EC_3	Lats2	4.71e-05	0.307687	0.131	0.282	0.623858
EC_3	Hmgn1	5.82e-05	0.393864	0.152	0.316	0.769998
EC_3	Rpl34	6.01e-05	0.323292	0.855	0.944	0.795955
EC_3	Ube2l3	7.35e-05	0.353421	0.128	0.271	0.97224
EC_3	Pdcd5	7.37e-05	0.253041	0.191	0.379	0.974969
EC_3	Rflnb	7.55e-05	1.10734	0.443	0.44	0.999295
EC_3	Eef1a1	8.41e-05	0.270032	0.936	0.984	1
EC_3	Rps23	8.62e-05	0.329814	0.826	0.945	1
EC_3	Gna11	9.62e-05	0.300194	0.213	0.407	1
EC_3	Mxd4	9.79e-05	0.329181	0.245	0.464	1
EC_3	Rps16	0.0001	0.373339	0.784	0.932	1
EC_3	mt-Nd1	0.000101	0.537507	0.72	0.87	1
EC_3	Rpl21	0.000112	0.355776	0.851	0.948	1
EC_3	Rps12	0.000113	0.365416	0.78	0.895	1
EC_3	Chd4	0.00012	0.278379	0.16	0.318	1
EC_3	Rplp1	0.000135	0.32948	0.865	0.943	1
EC_3	Rpl27a	0.00016	0.28949	0.894	0.963	1
EC_3	Hipk1	0.000225	0.259167	0.131	0.267	1
EC_3	Abhd17a	0.000251	0.269494	0.199	0.374	1
EC_3	Rpl19	0.000299	0.298537	0.869	0.961	1
EC_3	Bvht	0.000303	0.296308	0.209	0.389	1
EC_3	Prelid1	0.000356	0.325458	0.184	0.352	1
EC_3	Rab6a	0.000369	0.271254	0.152	0.3	1
EC_3	Thoc2	0.000396	0.287584	0.128	0.251	1
EC_3	Rps19	0.000428	0.289629	0.862	0.955	1
EC_3	Nras	0.000436	0.302777	0.17	0.322	1
EC_3	Mcc	0.000437	0.261886	0.145	0.277	1
EC_3	Rpl35	0.000488	0.321368	0.819	0.94	1
EC_3	Nudc	0.000497	0.302273	0.149	0.29	1
EC_3	B230219D22Rik	0.000538	0.259379	0.184	0.342	1
EC_3	Glrx3	0.000539	0.283619	0.149	0.288	1
EC_3	Epn1	0.000543	0.279573	0.131	0.259	1
EC_3	Tm9sf3	0.000546	0.302223	0.223	0.416	1
EC_3	Ap2b1	0.000563	0.328328	0.156	0.3	1
EC_3	Hypk	0.000599	0.323771	0.181	0.337	1
EC_3	Atpif1	0.000673	0.287337	0.209	0.37	1
EC_3	Rps7	0.00072	0.335573	0.805	0.936	1
EC_3	Heg1	0.00089	0.275343	0.241	0.419	1
EC_3	Bptf	0.00092	0.252708	0.142	0.265	1
EC_3	Rpl38	0.000953	0.263536	0.897	0.961	1
EC_3	Ercc1	0.000995	0.276722	0.167	0.307	1
EC_3	BC028528	0.00100004	0.269614	0.195	0.353	1
EC_3	Hsbp1	0.00104387	0.254402	0.241	0.428	1
EC_3	Tjp1	0.00105647	0.298282	0.252	0.451	1
EC_3	Rps3a1	0.00127923	0.339121	0.801	0.919	1
EC_3	Rnf187	0.0013513	0.306724	0.184	0.329	1
EC_3	Psmc5	0.0013668	0.282792	0.142	0.266	1
EC_3	Vamp3	0.00140116	0.294668	0.17	0.312	1
EC_3	Pum2	0.00146429	0.304008	0.17	0.309	1
EC_3	Rps18	0.00150691	0.329471	0.805	0.917	1
EC_3	Pcnp	0.00154468	0.252875	0.174	0.315	1
EC_3	Calm3	0.00156588	0.334771	0.149	0.272	1
EC_3	Ptprg	0.00164747	0.348424	0.223	0.391	1
EC_3	Sin3b	0.00164791	0.260579	0.142	0.264	1
EC_3	Phactr2	0.00174564	0.273417	0.138	0.256	1
EC_3	Fkbp4	0.00182753	0.377596	0.138	0.255	1
EC_3	Vasp	0.00194608	0.252656	0.142	0.259	1
EC_3	Smdt1	0.00217009	0.254579	0.291	0.501	1
EC_3	Ralbp1	0.00217621	0.32061	0.202	0.353	1
EC_3	Luc7l3	0.00218107	0.340149	0.156	0.282	1
EC_3	Kif5b	0.00220126	0.261347	0.284	0.476	1
EC_3	Rps8	0.00220747	0.256761	0.833	0.936	1
EC_3	Hnrnpu	0.00234308	0.348461	0.291	0.498	1
EC_3	Nudt4	0.00235725	0.386807	0.145	0.258	1
EC_3	Rpl7	0.00257339	0.341066	0.755	0.876	1
EC_3	Adipor1	0.00258427	0.300105	0.223	0.391	1
EC_3	Rab11b	0.00260814	0.32098	0.202	0.355	1
EC_3	Ube2v1	0.00268375	0.470939	0.188	0.33	1
EC_3	Eif3m	0.00281777	0.392476	0.17	0.307	1
EC_3	Hint1	0.00284069	0.257105	0.351	0.613	1
EC_3	Cavin1	0.00302281	0.664196	0.564	0.7	1
EC_3	Ppp1ca	0.00308674	0.281711	0.28	0.488	1
EC_3	Epas1	0.00333931	0.573286	0.621	0.772	1
EC_3	Hspg2	0.00358793	0.272224	0.429	0.71	1
EC_3	mt-Nd4l	0.00385243	0.667865	0.613	0.75	1
EC_3	Rpl18	0.00395159	0.306085	0.759	0.899	1
EC_3	Polr2m	0.00425677	0.353457	0.142	0.254	1
EC_3	Cfdp1	0.00441551	0.29253	0.163	0.286	1
EC_3	Pkp4	0.00462291	1.10801	0.365	0.385	1
EC_3	Tmem258	0.00484483	0.362355	0.152	0.27	1
EC_3	Trappc6b	0.00497627	0.383387	0.181	0.315	1
EC_3	Rpl29	0.00500172	0.284539	0.748	0.904	1
EC_3	Ctnnbip1	0.0056931	0.285301	0.291	0.485	1
EC_3	Eef2	0.0057917	0.696534	0.571	0.73	1
EC_3	Cracr2b	0.0058887	0.361455	0.223	0.377	1
EC_3	Cox17	0.00615409	0.260447	0.301	0.499	1
EC_3	Ubxn1	0.00628158	0.31	0.223	0.382	1
EC_3	Pea15a	0.00633188	0.38612	0.223	0.379	1
EC_3	Rps10	0.0065834	0.297047	0.805	0.946	1
EC_3	Stag2	0.00668415	0.289805	0.17	0.291	1
EC_3	Chmp5	0.00696703	0.446509	0.27	0.451	1
EC_3	Pfdn1	0.00709265	0.333571	0.156	0.271	1
EC_3	Cops9	0.00710168	0.256939	0.22	0.37	1
EC_3	Eif3k	0.00736461	0.338404	0.298	0.51	1
EC_3	Foxn3	0.00740376	0.407484	0.163	0.277	1
EC_3	Macf1	0.00761308	0.316567	0.305	0.508	1
EC_3	Metap2	0.00762416	0.469879	0.17	0.292	1
EC_3	Psmd11	0.00772251	0.391104	0.145	0.251	1
EC_3	Akt1	0.00778603	0.407198	0.152	0.262	1
EC_3	Canx	0.00835661	0.320112	0.234	0.394	1
EC_3	Rpl28	0.00908238	0.31776	0.823	0.952	1
EC_3	Rpl8	0.00922589	0.329056	0.801	0.934	1
EC_3	Rpl22	0.00933812	0.328987	0.709	0.864	1
EC_3	Ndufc1	0.00964809	0.341458	0.245	0.411	1
EC_4	Tnni3	2.96e-120	2.35398	0.892	0.127	3.92e-116
EC_4	Fabp3	2.82e-111	2.29571	0.905	0.156	3.74e-107
EC_4	Actc1	1.93e-110	1.82053	0.766	0.086	2.55e-106
EC_4	Tnnc1	1.5e-108	1.80547	0.728	0.078	1.98e-104
EC_4	Tnnt2	1.67e-107	2.20052	0.861	0.133	2.21e-103
EC_4	Myl2	9.3e-103	2.47314	0.93	0.197	1.23e-98
EC_4	Mb	3.54e-100	2.27827	0.854	0.152	4.69e-96
EC_4	Pln	8.57e-100	1.70759	0.703	0.079	1.13e-95
EC_4	Myl3	1.59e-92	2.11827	0.816	0.139	2.11e-88
EC_4	Cox6a2	1.27e-91	1.87966	0.703	0.093	1.68e-87
EC_4	Ckm	9.44e-89	1.35331	0.506	0.037	1.25e-84
EC_4	Cryab	4.01e-86	1.53615	0.709	0.102	5.31e-82
EC_4	Myh6	1.49e-84	1.29514	0.557	0.053	1.97e-80
EC_4	Cox7a1	1.07e-77	1.38654	0.532	0.053	1.42e-73
EC_4	Tpm1	5.18e-67	1.98773	0.968	0.411	6.86e-63
EC_4	Csrp3	6.15e-67	0.942402	0.386	0.027	8.13e-63
EC_4	Myoz2	1.08e-64	1.00819	0.43	0.04	1.43e-60
EC_4	Tcap	1.04e-59	0.995789	0.367	0.029	1.38e-55
EC_4	Ckmt2	3.57e-59	0.838986	0.297	0.015	4.72e-55
EC_4	Ttn	6.56e-57	1.37239	0.513	0.076	8.68e-53
EC_4	Cox8b	2.31e-55	1.10605	0.418	0.048	3.06e-51
EC_4	Eef1a2	1.94e-53	0.843767	0.291	0.018	2.57e-49
EC_4	Eno3	7.97e-53	0.963153	0.335	0.029	1.06e-48
EC_4	Slc25a4	1e-49	1.37909	0.962	0.496	1.32e-45
EC_4	Des	7.45e-49	0.870412	0.329	0.031	9.86e-45
EC_4	Chchd10	2.79e-46	0.90576	0.348	0.039	3.69e-42
EC_4	Fhl2	2.7e-39	0.692444	0.31	0.037	3.57e-35
EC_4	Atp5g1	4.13e-38	1.19715	0.867	0.397	5.47e-34
EC_4	Ldhb	7.27e-31	0.975852	0.481	0.124	9.62e-27
EC_4	Pdk4	2.42e-27	0.65213	0.329	0.063	3.21e-23
EC_4	Ccng1	7.42e-23	0.527311	0.329	0.072	9.82e-19
EC_4	Atp2a2	5.68e-22	0.894484	0.57	0.214	7.51e-18
EC_4	Atp5k	1.01e-20	0.642279	0.861	0.459	1.33e-16
EC_4	Mdh1	2.85e-20	0.767729	0.5	0.177	3.77e-16
EC_4	Ndufab1	4.91e-20	0.67869	0.633	0.266	6.5e-16
EC_4	Uqcrq	6.84e-20	0.694321	0.842	0.455	9.06e-16
EC_4	Ech1	2.44e-19	0.718229	0.829	0.449	3.22e-15
EC_4	Chpt1	4.15e-19	0.527018	0.361	0.101	5.49e-15
EC_4	Ndufc1	1.02e-18	0.669265	0.722	0.34	1.36e-14
EC_4	Etfb	2.32e-18	0.739585	0.658	0.302	3.07e-14
EC_4	Idh2	5.45e-18	0.573007	0.456	0.159	7.21e-14
EC_4	Atp5o	6.67e-18	0.617308	0.715	0.328	8.83e-14
EC_4	Map1lc3a	7.88e-18	0.651095	0.62	0.269	1.04e-13
EC_4	Atp5e	8.62e-18	0.594807	0.962	0.688	1.14e-13
EC_4	Uqcrfs1	1e-17	0.608872	0.557	0.224	1.33e-13
EC_4	Atp5md	1.56e-17	0.670725	0.854	0.487	2.07e-13
EC_4	Acaa2	1.83e-17	0.587053	0.5	0.186	2.43e-13
EC_4	Cox5a	2.87e-17	0.63785	0.854	0.491	3.8e-13
EC_4	Cycs	1.33e-16	0.714886	0.772	0.41	1.76e-12
EC_4	Ndufb8	2.7e-16	0.640814	0.759	0.384	3.57e-12
EC_4	Sdhc	1.49e-15	0.469403	0.329	0.1	1.97e-11
EC_4	Cyc1	3.21e-15	0.477217	0.57	0.239	4.25e-11
EC_4	Cox7b	3.49e-15	0.629453	0.639	0.31	4.62e-11
EC_4	Atp5j2	7.85e-15	0.578675	0.949	0.649	1.04e-10
EC_4	Atp5c1	8.2e-15	0.561574	0.797	0.439	1.09e-10
EC_4	Lpl	1.07e-14	0.557783	0.949	0.643	1.42e-10
EC_4	Atp5f1	1.51e-14	0.606177	0.741	0.401	2e-10
EC_4	Ndufa3	1.73e-14	0.578866	0.785	0.425	2.29e-10
EC_4	Cox7c	2.11e-14	0.561063	0.975	0.706	2.79e-10
EC_4	Atp5a1	2.12e-14	0.547428	0.785	0.428	2.81e-10
EC_4	Ndufb9	3.06e-14	0.493186	0.791	0.421	4.05e-10
EC_4	Vdac1	4.56e-14	0.458246	0.468	0.186	6.03e-10
EC_4	Ndufs6	5.13e-14	0.514658	0.633	0.296	6.79e-10
EC_4	Ndufv3	5.25e-14	0.609021	0.614	0.302	6.94e-10
EC_4	Ndufs7	7.26e-14	0.551563	0.627	0.309	9.61e-10
EC_4	Fabp4	7.84e-14	0.467654	1	0.986	1.04e-09
EC_4	Cox5b	9.02e-14	0.585215	0.899	0.579	1.19e-09
EC_4	Uqcr11	1.11e-13	0.629268	0.848	0.57	1.47e-09
EC_4	S100a1	3.52e-13	0.457183	0.778	0.421	4.65e-09
EC_4	Cox6c	5.2e-13	0.498311	0.968	0.735	6.88e-09
EC_4	Car4	6.83e-13	0.540202	0.797	0.436	9.04e-09
EC_4	Sdhb	8.42e-13	0.525402	0.576	0.28	1.11e-08
EC_4	Acadm	9.27e-13	0.39572	0.348	0.124	1.23e-08
EC_4	Ndufa9	2.06e-12	0.414011	0.272	0.086	2.72e-08
EC_4	Ndufv2	2.11e-12	0.479954	0.551	0.258	2.79e-08
EC_4	Atp5j	2.9e-12	0.481956	0.975	0.764	3.84e-08
EC_4	Atp5mpl	3.12e-12	0.431511	0.741	0.394	4.14e-08
EC_4	Atp5l	3.33e-12	0.441852	0.93	0.592	4.41e-08
EC_4	Cisd1	4.1e-12	0.436745	0.304	0.104	5.42e-08
EC_4	Chchd3	4.19e-12	0.45971	0.354	0.134	5.54e-08
EC_4	Ndufb1-ps	4.25e-12	0.467385	0.804	0.498	5.63e-08
EC_4	Ndufa5	4.65e-12	0.52606	0.715	0.379	6.15e-08
EC_4	Atp5g3	5.51e-12	0.575661	0.709	0.395	7.3e-08
EC_4	Uqcr10	6.42e-12	0.45576	0.81	0.461	8.5e-08
EC_4	Atp5h	7.47e-12	0.487335	0.918	0.635	9.89e-08
EC_4	Ndufb2	8.91e-12	0.423373	0.576	0.279	1.18e-07
EC_4	Ybx1	9.58e-12	0.382752	0.994	0.874	1.27e-07
EC_4	Mpc1	1.1e-11	0.442417	0.43	0.182	1.46e-07
EC_4	Idh3b	1.49e-11	0.405262	0.424	0.177	1.97e-07
EC_4	Mgst3	1.74e-11	0.380722	0.354	0.133	2.3e-07
EC_4	Ndufa4	1.98e-11	0.452896	0.918	0.673	2.62e-07
EC_4	Ndufa12	2.02e-11	0.419059	0.481	0.218	2.68e-07
EC_4	Mpc2	2.05e-11	0.437985	0.487	0.222	2.72e-07
EC_4	Ndufb7	2.57e-11	0.390861	0.753	0.397	3.4e-07
EC_4	Cox6b1	3.82e-11	0.529693	0.88	0.63	5.06e-07
EC_4	Atp5b	4.9e-11	0.413355	0.88	0.553	6.48e-07
EC_4	Hadhb	5.74e-11	0.325041	0.462	0.205	7.6e-07
EC_4	Bnip3	7.73e-11	0.309192	0.399	0.161	1.02e-06
EC_4	Mdh2	9e-11	0.388498	0.69	0.38	1.19e-06
EC_4	Acadvl	1.13e-10	0.315493	0.297	0.107	1.49e-06
EC_4	Polr2j	1.77e-10	0.348038	0.525	0.253	2.34e-06
EC_4	Ndufb3	1.83e-10	0.373099	0.627	0.316	2.43e-06
EC_4	Bola3	2.36e-10	0.363915	0.411	0.176	3.13e-06
EC_4	Pdcd5	3.3e-10	0.34734	0.608	0.314	4.37e-06
EC_4	Chchd7	3.51e-10	0.310386	0.323	0.124	4.64e-06
EC_4	Rassf3	3.64e-10	0.275445	0.525	0.252	4.82e-06
EC_4	Ndufb10	4.03e-10	0.419895	0.658	0.355	5.33e-06
EC_4	Cox14	5.13e-10	0.317199	0.38	0.159	6.79e-06
EC_4	AU020206	5.18e-10	0.361779	0.348	0.14	6.86e-06
EC_4	Ndufs5	5.38e-10	0.360191	0.778	0.46	7.12e-06
EC_4	Ndufa13	5.83e-10	0.396739	0.747	0.431	7.71e-06
EC_4	Ndufa2	5.98e-10	0.415947	0.772	0.467	7.91e-06
EC_4	Myzap	1.02e-09	0.273151	0.335	0.133	1.34e-05
EC_4	Polr2g	1.27e-09	0.352625	0.405	0.182	1.69e-05
EC_4	Ndufs2	1.63e-09	0.312854	0.475	0.225	2.16e-05
EC_4	Prdx5	1.77e-09	0.290294	0.418	0.186	2.34e-05
EC_4	Ddt	3.02e-09	0.35859	0.335	0.141	3.99e-05
EC_4	Gpihbp1	3.41e-09	0.399179	1	0.846	4.51e-05
EC_4	Timp4	5.19e-09	0.416612	0.804	0.513	6.87e-05
EC_4	Mrps33	5.22e-09	0.313895	0.475	0.228	6.91e-05
EC_4	Ogdh	5.65e-09	0.275244	0.291	0.115	7.47e-05
EC_4	Arhgap18	5.8e-09	0.303814	0.532	0.261	7.68e-05
EC_4	Cmtm8	7.42e-09	0.354722	0.506	0.253	9.83e-05
EC_4	Gm12002	7.56e-09	0.396809	0.443	0.21	0.0001
EC_4	Abcb1b	8.44e-09	0.293764	0.31	0.126	0.000112
EC_4	Fam104a	1.07e-08	0.361218	0.405	0.193	0.000142
EC_4	Pparg	1.11e-08	0.329848	0.538	0.268	0.000146
EC_4	Atp5d	1.11e-08	0.399321	0.722	0.454	0.000147
EC_4	Cyp4b1	1.37e-08	0.337713	0.627	0.33	0.000181
EC_4	Uqcrb	1.39e-08	0.367049	0.899	0.606	0.000184
EC_4	Ndufb6	1.44e-08	0.302558	0.386	0.178	0.000191
EC_4	Efnb1	1.6e-08	0.290463	0.532	0.266	0.000212
EC_4	Cox7a2	1.79e-08	0.38365	0.899	0.649	0.000237
EC_4	Mrpl17	1.93e-08	0.271426	0.487	0.239	0.000255
EC_4	Ap1s2	3.09e-08	0.250234	0.323	0.136	0.000409
EC_4	Hspe1	3.2e-08	0.366212	0.532	0.29	0.000423
EC_4	Unc45b	3.27e-08	0.254077	0.703	0.406	0.000433
EC_4	Tmem140	3.28e-08	0.330606	0.684	0.386	0.00043475
EC_4	Zcrb1	3.59e-08	0.315771	0.513	0.269	0.000475
EC_4	Sod2	3.64e-08	0.263161	0.405	0.191	0.000482
EC_4	Fkbp3	3.8e-08	0.35731	0.557	0.307	0.000503
EC_4	Dhrs3	3.92e-08	0.327288	0.639	0.348	0.000519
EC_4	Mrpl20	4.16e-08	0.282793	0.468	0.232	0.00055
EC_4	Pdhb	4.25e-08	0.339905	0.348	0.16	0.000562
EC_4	Eno1	4.58e-08	0.268219	0.424	0.204	0.000606
EC_4	Cd300lg	6.22e-08	0.347695	0.975	0.739	0.000823
EC_4	Guk1	6.42e-08	0.313443	0.386	0.183	0.00085
EC_4	Rer1	6.82e-08	0.254089	0.589	0.32	0.000902
EC_4	Uqcrc1	8.21e-08	0.294773	0.475	0.246	0.00108667
EC_4	Bag5	9.59e-08	0.271914	0.424	0.21	0.00126872
EC_4	Cenpx	1e-07	0.317872	0.399	0.196	0.00132683
EC_4	Eci1	1.06e-07	0.254955	0.259	0.103	0.00140069
EC_4	Bri3	1.07e-07	0.316624	0.728	0.463	0.00141759
EC_4	Pde2a	1.08e-07	0.297713	0.525	0.272	0.00142655
EC_4	Gapdh	1.33e-07	0.343954	0.937	0.683	0.00175756
EC_4	Ndufb11	1.36e-07	0.365693	0.747	0.46	0.00179876
EC_4	Aldoa	1.57e-07	0.38851	0.873	0.618	0.00207968
EC_4	Cox4i1	1.66e-07	0.346377	0.899	0.654	0.00219242
EC_4	Rps2	1.79e-07	0.285556	0.981	0.885	0.0023639
EC_4	Cfl2	2.07e-07	0.289426	0.43	0.217	0.00273334
EC_4	Bod1	2.17e-07	0.261973	0.259	0.108	0.00287449
EC_4	Smim26	2.3e-07	0.251566	0.259	0.109	0.00304462
EC_4	Ndufb5	2.52e-07	0.304528	0.576	0.332	0.00334008
EC_4	Mrps24	2.66e-07	0.355771	0.538	0.308	0.00351482
EC_4	Arpc1a	2.7e-07	0.260935	0.627	0.357	0.00357504
EC_4	Esd	2.73e-07	0.285069	0.494	0.264	0.0036196
EC_4	Commd3	3.08e-07	0.251174	0.367	0.176	0.00407814
EC_4	Mrpl14	3.24e-07	0.258052	0.31	0.143	0.0042849
EC_4	Aqp7	3.31e-07	0.257851	0.772	0.477	0.0043768
EC_4	Epn1	3.71e-07	0.262312	0.418	0.214	0.00490643
EC_4	Plin2	4.51e-07	0.331958	0.595	0.343	0.0059649
EC_4	Naa20	5.12e-07	0.302368	0.38	0.192	0.00677817
EC_4	Phb	5.88e-07	0.258603	0.348	0.168	0.0077858
EC_4	Slc25a11	6.71e-07	0.308519	0.259	0.115	0.00887883
EC_4	mt-Nd2	7.02e-07	0.434638	0.981	0.866	0.00929615
EC_4	mt-Nd4l	7.05e-07	0.438341	0.905	0.704	0.00933085
EC_4	Tspan4	8.6e-07	0.323987	0.392	0.201	0.0113764
EC_4	Egln1	1.01e-06	0.312488	0.342	0.17	0.0133043
EC_4	mt-Nd3	1.12e-06	0.429359	0.753	0.518	0.0148528
EC_4	0610012G03Rik	1.13e-06	0.268809	0.443	0.236	0.0149752
EC_4	Ndufs3	1.25e-06	0.285673	0.373	0.193	0.0165106
EC_4	Pim3	1.49e-06	0.268554	0.854	0.592	0.0197655
EC_4	Timm23	1.62e-06	0.27685	0.329	0.162	0.0214355
EC_4	Tmem223	1.77e-06	0.263755	0.354	0.179	0.0234144
EC_4	Cav1	2.21e-06	0.267146	0.987	0.864	0.0292608
EC_4	Rasgrp3	2.22e-06	0.298569	0.532	0.307	0.0294129
EC_4	Rgcc	2.31e-06	0.311456	0.994	0.786	0.0305197
EC_4	Smc6	2.34e-06	0.276242	0.443	0.241	0.0309548
EC_4	Uqcrh	2.42e-06	0.262303	0.899	0.646	0.0320229
EC_4	Tle5	2.42e-06	0.286658	0.759	0.514	0.0320411
EC_4	Gng12	2.46e-06	0.327429	0.335	0.171	0.0326153
EC_4	Slc25a3	2.6e-06	0.252915	0.804	0.551	0.0343951
EC_4	Mgll	2.91e-06	0.291666	0.968	0.82	0.0385113
EC_4	Rasgrp2	3.72e-06	0.289377	0.456	0.25	0.04929
EC_4	Sgk1	5.56e-06	0.327017	0.962	0.785	0.073643
EC_4	Hspb1	6.08e-06	0.261052	0.962	0.815	0.0804083
EC_4	Tram1	7.91e-06	0.283711	0.316	0.161	0.104722
EC_4	Ndufa11	8.66e-06	0.309502	0.481	0.29	0.114604
EC_4	Hadh	9.8e-06	0.299233	0.253	0.119	0.129679
EC_4	AW112010	1.05e-05	0.275733	0.873	0.605	0.138399
EC_4	2023-09-04	1.76e-05	0.261857	0.665	0.432	0.23352
EC_4	Fli1	1.97e-05	0.274616	0.639	0.432	0.26128
EC_4	Pdgfb	2.24e-05	0.267253	0.766	0.494	0.297037
EC_4	Sumo2	2.8e-05	0.27785	0.829	0.597	0.370272
EC_4	Ddrgk1	2.91e-05	0.282348	0.475	0.288	0.385057
EC_4	mt-Nd4	3.2e-05	0.338292	1	0.886	0.423148
EC_4	Angptl4	3.97e-05	0.285056	0.342	0.189	0.525748
EC_4	Depp1	4.55e-05	0.368791	0.759	0.542	0.601787
EC_4	mt-Cytb	4.59e-05	0.386444	1	0.936	0.607995
EC_4	Higd2a	4.62e-05	0.319839	0.551	0.362	0.61154
EC_4	mt-Co1	0.00012	0.265227	0.994	0.955	1
EC_4	Psmd1	0.00013	0.257802	0.253	0.133	1
EC_4	Acadl	0.000223	0.268764	0.418	0.259	1
EC_4	mt-Co2	0.000239	0.290383	1	0.961	1
EC_4	Gng11	0.000347	0.278759	0.987	0.848	1
EC_4	mt-Nd1	0.000372	0.27369	0.937	0.831	1
EC_4	Fry	0.004491	0.528362	0.405	0.272	1
EC_5	Npr3	1.19e-207	4.08205	0.879	0.03	1.57e-203
EC_5	Cfh	1.83e-197	4.61677	0.931	0.045	2.42e-193
EC_5	Ahsg	4.66e-196	2.75124	0.655	0.004	6.17e-192
EC_5	Rbp1	1.02e-182	3.28528	0.914	0.048	1.35e-178
EC_5	Cpe	8.22e-181	3.715	0.914	0.05	1.09e-176
EC_5	Tmem108	5.3e-173	1.9146	0.578	0.004	7.01e-169
EC_5	Hand2os1	1.27e-172	1.92595	0.621	0.008	1.68e-168
EC_5	Gpm6a	9.93e-170	1.75569	0.56	0.003	1.31e-165
EC_5	Ctsh	2.26e-154	2.29638	0.784	0.037	2.99e-150
EC_5	Plvap	2.31e-153	2.77331	0.724	0.029	3.05e-149
EC_5	Plagl1	1.15e-152	1.87863	0.56	0.008	1.52e-148
EC_5	Bgn	5.06e-139	2.81925	0.888	0.076	6.7e-135
EC_5	Ccn2	3.14e-136	3.2298	0.698	0.036	4.15e-132
EC_5	Igfbp4	1.3e-134	3.08182	0.802	0.061	1.72e-130
EC_5	Cdh11	2.77e-133	1.58345	0.466	0.004	3.66e-129
EC_5	Kank1	8.61e-133	1.46945	0.5	0.008	1.14e-128
EC_5	Gpr182	2.1e-127	1.6765	0.629	0.027	2.78e-123
EC_5	Smoc1	5.12e-127	1.64481	0.509	0.011	6.78e-123
EC_5	Meis2	2.57e-126	1.44293	0.56	0.017	3.4e-122
EC_5	Mgp	3.82e-123	3.64306	0.957	0.135	5.06e-119
EC_5	Vwf	7.22e-122	3.15896	0.845	0.081	9.56e-118
EC_5	Colec11	7.79e-121	1.56552	0.457	0.007	1.03e-116
EC_5	Cp	2.46e-119	2.17564	0.664	0.038	3.25e-115
EC_5	Pdlim3	1.13e-118	1.73257	0.543	0.018	1.49e-114
EC_5	Cytl1	1.73e-118	1.84373	0.75	0.053	2.3e-114
EC_5	Igfbp5	1.49e-113	3.89569	0.578	0.028	1.97e-109
EC_5	Tgfbi	4.27e-113	1.92671	0.397	0.004	5.65e-109
EC_5	H19	1.15e-112	3.39175	0.466	0.011	1.52e-108
EC_5	Comp	5.03e-112	2.00837	0.414	0.006	6.66e-108
EC_5	Cd63	4.84e-110	2.01675	0.724	0.062	6.4e-106
EC_5	Bmx	5.67e-108	1.75648	0.612	0.035	7.51e-104
EC_5	G0s2	1.39e-104	1.56988	0.448	0.012	1.84e-100
EC_5	Ralgps2	1.63e-104	1.05199	0.345	0.001	2.16e-100
EC_5	Hand2	2.72e-104	1.26648	0.405	0.007	3.59e-100
EC_5	Vcam1	8.78e-103	3.0401	0.672	0.055	1.16e-98
EC_5	Lyve1	7.14e-102	1.87875	0.345	0.002	9.44e-98
EC_5	Bex4	5.89e-99	1.04207	0.319	0.001	7.79e-95
EC_5	Spon1	5.99e-98	1.21062	0.405	0.009	7.93e-94
EC_5	Mal	3.41e-95	1.61748	0.414	0.011	4.51e-91
EC_5	Hmcn1	1.07e-94	1.85855	0.655	0.057	1.41e-90
EC_5	Ptgs1	3.56e-94	1.88346	0.647	0.056	4.72e-90
EC_5	Bace2	3.71e-94	1.68288	0.552	0.034	4.91e-90
EC_5	Dcn	1.24e-93	3.71283	0.828	0.129	1.64e-89
EC_5	Gucy1a1	6.32e-89	1.07434	0.336	0.005	8.36e-85
EC_5	Tmem176b	6.1e-88	1.85234	0.759	0.095	8.07e-84
EC_5	Oaf	6.12e-88	0.998737	0.388	0.011	8.09e-84
EC_5	Fam174b	7.28e-88	1.21608	0.466	0.023	9.64e-84
EC_5	Tmem176a	6.26e-87	1.73435	0.638	0.06	8.29e-83
EC_5	Tmem100	7e-87	1.21327	0.336	0.006	9.26e-83
EC_5	Rnase4	3.78e-86	1.1808	0.466	0.023	5e-82
EC_5	Art4	4.43e-84	1.02726	0.319	0.005	5.86e-80
EC_5	Pde3a	1.42e-82	1.07551	0.422	0.018	1.89e-78
EC_5	Enpp6	2.69e-82	1.49383	0.448	0.023	3.56e-78
EC_5	Spint2	4.9e-82	1.46849	0.569	0.047	6.48e-78
EC_5	Trf	2.34e-80	0.872144	0.353	0.01	3.1e-76
EC_5	Rcn3	3.26e-79	1.11826	0.431	0.022	4.31e-75
EC_5	Pcdh7	2.03e-78	1.02537	0.328	0.008	2.68e-74
EC_5	Pla2g7	5.4e-78	1.12828	0.293	0.004	7.15e-74
EC_5	Emb	1.03e-77	1.01121	0.284	0.004	1.36e-73
EC_5	Adgra2	3.16e-77	1.12914	0.397	0.018	4.18e-73
EC_5	Ccdc80	6.05e-77	1.74476	0.655	0.077	8.01e-73
EC_5	A2m	7.18e-77	1.561	0.259	0.001	9.5e-73
EC_5	Slc45a3	8.08e-77	0.782706	0.267	0.002	1.07e-72
EC_5	Gata6	9.29e-76	1.61667	0.552	0.049	1.23e-71
EC_5	Postn	1.12e-74	1.42508	0.267	0.003	1.49e-70
EC_5	Ctsk	1.32e-72	0.839181	0.276	0.004	1.74e-68
EC_5	Ptgis	2.62e-72	1.02753	0.353	0.013	3.47e-68
EC_5	Cgnl1	2.05e-71	1.84862	0.716	0.109	2.71e-67
EC_5	Ptgs2	3.35e-71	1.94162	0.302	0.008	4.43e-67
EC_5	Col23a1	1.39e-70	0.87903	0.276	0.005	1.84e-66
EC_5	Serpine2	8.55e-70	0.996729	0.267	0.004	1.13e-65
EC_5	Emp3	2.04e-67	1.25652	0.586	0.064	2.7e-63
EC_5	Ppl	2.67e-67	0.642977	0.259	0.004	3.53e-63
EC_5	Cyp1b1	3.73e-66	0.922297	0.31	0.011	4.94e-62
EC_5	Lbp	4.62e-66	0.939205	0.353	0.017	6.11e-62
EC_5	Wipf3	3.82e-65	0.975269	0.336	0.015	5.06e-61
EC_5	Apoe	4.85e-64	3.73726	0.94	0.414	6.42e-60
EC_5	Mir99ahg	9.78e-64	0.873849	0.328	0.014	1.29e-59
EC_5	Pgm5	7.25e-63	0.958227	0.328	0.015	9.59e-59
EC_5	Nr2f2	1.89e-62	1.20245	0.491	0.047	2.51e-58
EC_5	Igfbp6	3.24e-60	1.60962	0.302	0.013	4.29e-56
EC_5	Prr15	6.44e-60	0.76943	0.267	0.008	8.52e-56
EC_5	Foxc1	7.9e-59	1.31931	0.5	0.056	1.05e-54
EC_5	Reck	5.07e-58	0.766775	0.276	0.01	6.72e-54
EC_5	Arhgdib	6.41e-58	1.24063	0.491	0.053	8.49e-54
EC_5	Ptpn14	2.26e-57	1.42541	0.578	0.079	2.99e-53
EC_5	Tfpi	1.27e-55	1.36489	0.526	0.068	1.68e-51
EC_5	Prelp	3.27e-55	1.06338	0.353	0.024	4.33e-51
EC_5	Fstl1	4.9e-55	1.45099	0.681	0.119	6.49e-51
EC_5	Il6st	7.78e-55	1.82787	0.776	0.181	1.03e-50
EC_5	Lhfp	1.88e-54	0.670332	0.259	0.009	2.48e-50
EC_5	Enpp2	8.52e-54	1.13305	0.25	0.009	1.13e-49
EC_5	Bmpr1a	1.06e-53	0.763518	0.25	0.009	1.4e-49
EC_5	Megf6	1.59e-52	0.793036	0.284	0.014	2.11e-48
EC_5	Peg3	3e-52	1.40336	0.379	0.033	3.98e-48
EC_5	Frrs1	8.87e-52	0.843739	0.259	0.011	1.17e-47
EC_5	Cd59a	1.09e-51	1.51406	0.724	0.155	1.44e-47
EC_5	Eps8	4.58e-51	1.01316	0.414	0.041	6.06e-47
EC_5	Sdc4	6.17e-50	0.917729	0.302	0.019	8.16e-46
EC_5	Atp1b3	9.27e-50	1.62327	0.75	0.182	1.23e-45
EC_5	Col5a2	1.25e-49	0.91211	0.336	0.026	1.65e-45
EC_5	Gaa	7.6e-49	0.955675	0.431	0.048	1.01e-44
EC_5	Cemip2	1.08e-48	1.61338	0.647	0.125	1.43e-44
EC_5	Clu	1.6e-48	1.24199	0.543	0.08	2.11e-44
EC_5	Rps6ka2	3.06e-48	1.04008	0.353	0.031	4.05e-44
EC_5	Ltbp1	1.45e-47	1.06769	0.405	0.043	1.92e-43
EC_5	Vim	3.41e-47	1.95664	0.966	0.707	4.51e-43
EC_5	Pld1	3.04e-46	0.623849	0.276	0.016	4.02e-42
EC_5	Ecm1	3.11e-46	1.3826	0.655	0.136	4.12e-42
EC_5	Ephx2	3.47e-46	1.00566	0.284	0.018	4.59e-42
EC_5	Selenbp1	6.32e-45	0.901642	0.388	0.042	8.36e-41
EC_5	F2r	1.04e-44	1.6754	0.698	0.177	1.38e-40
EC_5	Pir	1.93e-44	0.854136	0.328	0.028	2.55e-40
EC_5	Cd302	8.06e-44	1.09508	0.5	0.075	1.07e-39
EC_5	Cd9	3.49e-43	1.95866	0.888	0.44	4.62e-39
EC_5	Timp2	1.14e-42	1.03635	0.457	0.063	1.51e-38
EC_5	Lmo4	6.78e-42	1.42102	0.578	0.116	8.97e-38
EC_5	Selenop	6.09e-41	2.07259	0.948	0.667	8.06e-37
EC_5	Airn	6.84e-41	0.983233	0.422	0.057	9.05e-37
EC_5	Gm12840	1.09e-40	1.55429	0.319	0.032	1.44e-36
EC_5	Lum	1.35e-40	1.47133	0.276	0.022	1.78e-36
EC_5	Cpq	1.65e-40	0.924594	0.405	0.053	2.18e-36
EC_5	Acvr1	2.93e-40	0.845393	0.431	0.062	3.87e-36
EC_5	Ntn1	9.16e-40	0.844734	0.345	0.038	1.21e-35
EC_5	Mgst1	1.15e-39	1.16702	0.578	0.112	1.53e-35
EC_5	Ltbp3	2.24e-39	0.734803	0.25	0.017	2.97e-35
EC_5	Rnf141	5.85e-39	0.866382	0.319	0.032	7.74e-35
EC_5	Rps27	1.73e-38	1.0451	0.991	0.973	2.29e-34
EC_5	Stab1	2.03e-38	1.31723	0.664	0.167	2.69e-34
EC_5	Tm4sf1	3.22e-38	1.67659	0.991	0.846	4.27e-34
EC_5	Gabarapl1	3.7e-38	1.53875	0.655	0.173	4.89e-34
EC_5	Rpl37a	5.04e-37	0.982566	1	0.962	6.66e-33
EC_5	Cxcl16	2.62e-36	1.0441	0.44	0.073	3.47e-32
EC_5	Csrp2	5.49e-36	1.24765	0.595	0.136	7.27e-32
EC_5	Wls	1.33e-35	0.763796	0.44	0.07	1.76e-31
EC_5	Pam	2.55e-35	1.25653	0.759	0.241	3.38e-31
EC_5	Rpl39	4.43e-35	1.10314	1	0.903	5.86e-31
EC_5	Entpd1	5.63e-35	1.08981	0.56	0.12	7.44e-31
EC_5	Blvrb	4.72e-34	1.11991	0.569	0.129	6.25e-30
EC_5	Rfk	6.88e-34	0.991316	0.552	0.121	9.11e-30
EC_5	Maged2	7.63e-34	0.876814	0.302	0.034	1.01e-29
EC_5	Fam162a	8.27e-34	1.07349	0.578	0.136	1.09e-29
EC_5	Rps28	1.41e-33	1.03099	1	0.95	1.86e-29
EC_5	Ece1	3.65e-33	1.69648	0.853	0.447	4.83e-29
EC_5	Atp2b4	7.03e-33	0.990198	0.603	0.148	9.31e-29
EC_5	Rps24	1.65e-32	0.882621	1	0.975	2.18e-28
EC_5	Rps21	5.08e-32	0.934999	1	0.928	6.73e-28
EC_5	Psen2	1.04e-31	0.907671	0.379	0.061	1.38e-27
EC_5	Rpl6	1.67e-31	0.975761	0.991	0.896	2.21e-27
EC_5	Stxbp6	2.68e-31	0.856978	0.345	0.05	3.54e-27
EC_5	Eef1a1	3.57e-31	0.859567	1	0.973	4.72e-27
EC_5	Amigo2	6.48e-31	0.777865	0.267	0.029	8.57e-27
EC_5	Rpl10	9.18e-31	1.09873	0.966	0.813	1.21e-26
EC_5	Acer2	1.75e-30	1.17038	0.698	0.219	2.31e-26
EC_5	Rps7	2.1e-30	1.02053	0.991	0.905	2.78e-26
EC_5	Poglut3	2.18e-30	0.698854	0.276	0.032	2.89e-26
EC_5	Rpl37	2.93e-30	0.9271	1	0.951	3.88e-26
EC_5	Eng	3.44e-30	1.48021	0.922	0.726	4.56e-26
EC_5	Rpl30	3.84e-30	0.894099	1	0.931	5.08e-26
EC_5	Igf2	5.27e-30	3.08235	0.353	0.062	6.97e-26
EC_5	Rpl23	5.59e-30	0.875374	1	0.939	7.4e-26
EC_5	Fndc3b	3.7e-29	0.795736	0.448	0.091	4.9e-25
EC_5	Golim4	4.5e-29	0.9274	0.474	0.103	5.96e-25
EC_5	Adh1	6.45e-29	0.986167	0.371	0.064	8.53e-25
EC_5	Pdlim4	8.3e-29	0.587013	0.259	0.029	1.1e-24
EC_5	Rps27a	4.63e-28	0.877889	0.991	0.924	6.13e-24
EC_5	Tmem158	5.82e-28	0.821531	0.302	0.043	7.7e-24
EC_5	Rpsa	8.98e-28	0.938517	0.966	0.851	1.19e-23
EC_5	Rps23	1.04e-27	0.897758	0.991	0.918	1.38e-23
EC_5	Maged1	1.55e-27	0.780836	0.448	0.095	2.06e-23
EC_5	Rps8	1.84e-27	0.913963	0.974	0.912	2.43e-23
EC_5	Rps9	2.52e-27	0.949182	0.983	0.876	3.33e-23
EC_5	Sfxn1	5.25e-27	0.749947	0.31	0.047	6.95e-23
EC_5	Rplp1	5.55e-27	0.861062	0.991	0.923	7.35e-23
EC_5	Cd55	8.86e-27	0.643508	0.293	0.042	1.17e-22
EC_5	Rps3	1.95e-26	0.880383	0.983	0.884	2.58e-22
EC_5	Fkbp7	2.05e-26	0.62716	0.431	0.089	2.71e-22
EC_5	Rps19	2.7e-26	0.819585	1	0.933	3.57e-22
EC_5	Rpl36a	3.38e-26	1.02444	0.957	0.724	4.47e-22
EC_5	Rpl35a	5.02e-26	0.784204	1	0.951	6.65e-22
EC_5	Rpl38	6.01e-26	0.866922	0.991	0.946	7.96e-22
EC_5	Rps20	7.83e-26	0.794538	1	0.968	1.04e-21
EC_5	Rpl11	1.2e-25	0.889019	1	0.876	1.58e-21
EC_5	Crim1	1.59e-25	1.25183	0.819	0.365	2.11e-21
EC_5	Degs1	1.63e-25	1.05643	0.638	0.212	2.16e-21
EC_5	Tmsb10	1.9e-25	0.941799	1	0.83	2.51e-21
EC_5	Ctla2a	5.57e-25	1.47834	0.897	0.681	7.38e-21
EC_5	Synpo	5.67e-25	0.614915	0.284	0.043	7.51e-21
EC_5	Cdc42ep5	9.29e-25	0.797194	0.31	0.053	1.23e-20
EC_5	Tbc1d8	1.07e-24	0.51185	0.25	0.033	1.41e-20
EC_5	Fn1	1.12e-24	1.03833	0.491	0.124	1.48e-20
EC_5	Rpl26	1.46e-24	0.80575	0.991	0.905	1.93e-20
EC_5	Rps15a	2.76e-24	0.885942	0.991	0.891	3.65e-20
EC_5	Rps3a1	4.69e-24	0.808376	0.974	0.891	6.21e-20
EC_5	Rps12	5.93e-24	0.810429	0.966	0.866	7.85e-20
EC_5	Rps6	8.59e-24	0.938096	0.931	0.68	1.14e-19
EC_5	Itm2c	1.29e-23	1.09865	0.638	0.221	1.71e-19
EC_5	Aplp2	2.09e-23	1.16668	0.914	0.665	2.77e-19
EC_5	Rpl24	3.41e-23	0.837691	0.991	0.894	4.52e-19
EC_5	Rpl9	9.67e-23	0.773583	0.991	0.935	1.28e-18
EC_5	Rpl23a	1.26e-22	1.02563	0.871	0.489	1.66e-18
EC_5	Rps5	2.2e-22	0.804429	0.991	0.915	2.91e-18
EC_5	Emcn	3.56e-22	1.02905	0.948	0.713	4.71e-18
EC_5	Rplp2	3.89e-22	0.832505	0.991	0.793	5.15e-18
EC_5	Rps18	9.59e-22	0.768773	0.974	0.89	1.27e-17
EC_5	Cdc14a	9.69e-22	0.564028	0.25	0.038	1.28e-17
EC_5	Wbp1l	1.1e-21	0.563965	0.336	0.067	1.46e-17
EC_5	Rpl34	1.99e-21	0.774469	0.974	0.923	2.63e-17
EC_5	Rps4x	3.75e-21	0.756329	0.991	0.92	4.96e-17
EC_5	Sft2d2	4.03e-21	0.60282	0.345	0.072	5.33e-17
EC_5	Fabp5	5.39e-21	1.30377	0.94	0.781	7.13e-17
EC_5	Tle1	8.73e-21	0.844023	0.353	0.08	1.15e-16
EC_5	Il11ra1	1.65e-20	0.665763	0.362	0.082	2.19e-16
EC_5	Cited2	1.82e-20	0.953621	0.56	0.183	2.41e-16
EC_5	Gas6	2.05e-20	0.956381	0.793	0.376	2.71e-16
EC_5	Rps16	2.23e-20	0.747907	0.983	0.898	2.95e-16
EC_5	Rps10	5.11e-20	0.720031	0.991	0.914	6.76e-16
EC_5	Ltbp4	5.2e-20	1.21486	0.888	0.653	6.88e-16
EC_5	Rpl32	7.98e-20	0.662877	0.991	0.91	1.06e-15
EC_5	Rpl14	8.18e-20	0.842788	0.957	0.704	1.08e-15
EC_5	Ednrb	2.04e-19	1.19414	0.595	0.219	2.7e-15
EC_5	Fth1	2.81e-19	0.781661	0.974	0.93	3.72e-15
EC_5	Rdx	3.22e-19	1.15155	0.81	0.472	4.26e-15
EC_5	Rpl3	4.06e-19	0.769414	0.931	0.85	5.38e-15
EC_5	Rpl36	4.94e-19	0.74781	0.991	0.935	6.54e-15
EC_5	Smc4	5.59e-19	0.614618	0.379	0.093	7.39e-15
EC_5	Shc1	5.92e-19	0.506935	0.345	0.078	7.84e-15
EC_5	Cebpd	9.42e-19	1.08711	0.819	0.439	1.25e-14
EC_5	Kazald1	1.15e-18	0.613927	0.276	0.053	1.53e-14
EC_5	Tgfbr3	1.17e-18	0.479848	0.319	0.069	1.55e-14
EC_5	Lgmn	1.28e-18	0.47209	0.284	0.056	1.69e-14
EC_5	Rpl22	1.4e-18	0.699757	0.983	0.823	1.85e-14
EC_5	Rpl13	1.74e-18	0.639681	1	0.96	2.3e-14
EC_5	Rps13	2.03e-18	0.760133	0.948	0.873	2.69e-14
EC_5	Id2	2.04e-18	1.00012	0.595	0.217	2.7e-14
EC_5	Rpl7a	2.59e-18	0.839753	0.948	0.722	3.43e-14
EC_5	Pon2	2.98e-18	0.82646	0.483	0.152	3.95e-14
EC_5	Stt3b	3.62e-18	0.49668	0.31	0.067	4.79e-14
EC_5	Rpl10a	3.69e-18	0.827407	0.966	0.749	4.89e-14
EC_5	Rps2	5.25e-18	0.6445	0.974	0.888	6.95e-14
EC_5	Rpl28	6.86e-18	0.629803	0.991	0.923	9.09e-14
EC_5	Mxra8	8.28e-18	0.507617	0.259	0.049	1.1e-13
EC_5	Rplp0	1.02e-17	0.711514	0.991	0.888	1.35e-13
EC_5	Selenom	1.18e-17	1.00286	0.836	0.47	1.56e-13
EC_5	Cst3	1.33e-17	0.912234	0.957	0.844	1.76e-13
EC_5	Gas5	1.43e-17	0.905022	0.914	0.624	1.89e-13
EC_5	Rpl12	1.61e-17	0.972449	0.879	0.548	2.13e-13
EC_5	Sntb2	1.85e-17	0.810472	0.457	0.142	2.45e-13
EC_5	Man1a	2.91e-17	0.468668	0.293	0.062	3.86e-13
EC_5	Emilin1	3.4e-17	0.59718	0.293	0.065	4.51e-13
EC_5	Rpl19	3.82e-17	0.597115	1	0.94	5.06e-13
EC_5	Lifr	5.06e-17	0.629865	0.5	0.158	6.7e-13
EC_5	Nudt4	5.25e-17	0.787133	0.569	0.21	6.95e-13
EC_5	Scarb2	5.92e-17	0.7377	0.517	0.175	7.83e-13
EC_5	Phactr2	6.34e-17	0.773997	0.56	0.207	8.39e-13
EC_5	Aig1	7.83e-17	0.576599	0.422	0.122	1.04e-12
EC_5	Mical2	8.62e-17	0.50823	0.25	0.049	1.14e-12
EC_5	Rpl17	1.4e-16	0.796092	0.966	0.795	1.85e-12
EC_5	Tspan3	1.42e-16	0.483442	0.293	0.065	1.88e-12
EC_5	Grina	1.77e-16	0.56107	0.431	0.129	2.34e-12
EC_5	Emp1	1.86e-16	1.0278	0.466	0.158	2.46e-12
EC_5	Svil	1.97e-16	0.671977	0.44	0.138	2.61e-12
EC_5	Icam1	2.16e-16	0.834553	0.707	0.303	2.86e-12
EC_5	Rpl22l1	2.31e-16	0.928483	0.897	0.587	3.05e-12
EC_5	Rps29	2.52e-16	0.569717	1	0.992	3.33e-12
EC_5	Cish	2.55e-16	0.440182	0.293	0.065	3.38e-12
EC_5	Creg1	2.66e-16	0.544299	0.328	0.082	3.52e-12
EC_5	Eid1	2.78e-16	0.682474	0.474	0.156	3.68e-12
EC_5	Paics	3.2e-16	0.670241	0.526	0.178	4.24e-12
EC_5	Dnajb4	4.56e-16	0.539877	0.336	0.086	6.03e-12
EC_5	Ninj1	5.41e-16	0.71182	0.353	0.099	7.16e-12
EC_5	Heg1	6.08e-16	0.785695	0.741	0.357	8.05e-12
EC_5	Rpl18a	7.06e-16	0.545753	0.991	0.933	9.34e-12
EC_5	Bmp6	7.67e-16	1.10995	0.517	0.205	1.01e-11
EC_5	Fhl1	7.93e-16	0.451391	0.284	0.064	1.05e-11
EC_5	Nfia	1.74e-15	1.04529	0.698	0.353	2.3e-11
EC_5	Foxp1	2.46e-15	0.787599	0.69	0.314	3.25e-11
EC_5	Rpl27a	2.5e-15	0.597312	0.974	0.948	3.31e-11
EC_5	Ctsd	2.66e-15	0.802818	0.698	0.332	3.52e-11
EC_5	Cmas	3.49e-15	0.48155	0.31	0.078	4.62e-11
EC_5	Creb3l2	5.21e-15	0.578366	0.362	0.102	6.89e-11
EC_5	Bex3	5.38e-15	0.646796	0.293	0.073	7.12e-11
EC_5	Casp6	9.3e-15	0.655338	0.328	0.088	1.23e-10
EC_5	Rcn1	1.19e-14	0.720067	0.371	0.108	1.57e-10
EC_5	Gm1673	1.21e-14	0.566661	0.388	0.116	1.6e-10
EC_5	Anxa6	1.22e-14	0.600676	0.336	0.092	1.61e-10
EC_5	Sgce	1.27e-14	0.535728	0.328	0.089	1.69e-10
EC_5	Gmds	1.3e-14	0.420185	0.25	0.055	1.72e-10
EC_5	Tgfbr2	1.43e-14	0.597257	0.457	0.158	1.89e-10
EC_5	Igf2r	2.22e-14	1.04307	0.466	0.178	2.94e-10
EC_5	Txndc5	2.24e-14	0.579896	0.25	0.057	2.97e-10
EC_5	Rhoj	2.51e-14	0.686141	0.569	0.236	3.32e-10
EC_5	Itpr1	2.54e-14	0.607506	0.414	0.134	3.36e-10
EC_5	Rps14	3.13e-14	0.5447	0.974	0.879	4.14e-10
EC_5	Smad6	3.15e-14	0.830318	0.448	0.158	4.16e-10
EC_5	Man2a1	3.6e-14	0.816946	0.431	0.148	4.76e-10
EC_5	Pbx1	3.83e-14	0.755444	0.345	0.101	5.07e-10
EC_5	Rpl35	4.01e-14	0.573579	0.991	0.911	5.3e-10
EC_5	Bsg	4.6e-14	0.955853	0.853	0.614	6.08e-10
EC_5	Lysmd2	5.86e-14	0.629425	0.483	0.174	7.75e-10
EC_5	Scd2	6.25e-14	0.365101	0.267	0.064	8.27e-10
EC_5	Dock6	6.3e-14	0.529381	0.603	0.239	8.34e-10
EC_5	Tceal9	7.76e-14	0.796728	0.612	0.275	1.03e-09
EC_5	2410006H16Rik	8.16e-14	0.729378	0.733	0.379	1.08e-09
EC_5	Rpl21	8.85e-14	0.571749	0.974	0.926	1.17e-09
EC_5	Snx5	9.8e-14	0.629527	0.328	0.095	1.3e-09
EC_5	Eef1g	1.02e-13	0.642885	0.759	0.364	1.35e-09
EC_5	Rpl5	1.26e-13	0.646319	0.879	0.529	1.67e-09
EC_5	Sdf4	1.47e-13	0.742395	0.707	0.338	1.95e-09
EC_5	Clcn3	1.48e-13	0.412706	0.328	0.092	1.95e-09
EC_5	Vkorc1	1.67e-13	0.568994	0.526	0.196	2.21e-09
EC_5	Nucb1	1.87e-13	0.594028	0.578	0.232	2.48e-09
EC_5	Eef1d	2.46e-13	0.671525	0.802	0.445	3.25e-09
EC_5	Eef1b2	2.71e-13	0.727394	0.888	0.609	3.58e-09
EC_5	Ghr	2.97e-13	0.381304	0.319	0.089	3.93e-09
EC_5	Mmrn2	3.65e-13	0.816061	0.733	0.387	4.83e-09
EC_5	Atp5g2	4.08e-13	0.691732	0.897	0.538	5.4e-09
EC_5	Tspan6	4.55e-13	0.751594	0.526	0.212	6.02e-09
EC_5	Tob2	4.59e-13	0.554634	0.414	0.14	6.07e-09
EC_5	Aldh2	4.63e-13	0.675931	0.759	0.397	6.13e-09
EC_5	Ppp2r3a	4.69e-13	0.492877	0.276	0.072	6.2e-09
EC_5	Mrpl52	5.19e-13	0.780192	0.672	0.329	6.87e-09
EC_5	Pla2g12a	5.4e-13	0.358852	0.31	0.086	7.15e-09
EC_5	Tcaf1	6.43e-13	0.518728	0.276	0.072	8.51e-09
EC_5	Ehd4	6.88e-13	0.534101	0.431	0.151	9.11e-09
EC_5	Pim1	7.78e-13	0.801043	0.371	0.121	1.03e-08
EC_5	Rpl15	8.19e-13	0.527782	0.974	0.866	1.08e-08
EC_5	Tpd52	1.28e-12	0.457511	0.259	0.066	1.69e-08
EC_5	Hmgn1	1.94e-12	0.498151	0.603	0.26	2.57e-08
EC_5	Tmpo	2.16e-12	0.558527	0.457	0.169	2.87e-08
EC_5	Rpl7	2.5e-12	0.586977	0.957	0.845	3.31e-08
EC_5	Tspo	2.61e-12	0.666797	0.802	0.45	3.45e-08
EC_5	Zyx	3.54e-12	0.568018	0.595	0.256	4.69e-08
EC_5	Eif3i	3.6e-12	0.592474	0.569	0.241	4.76e-08
EC_5	Golph3	4.35e-12	0.402016	0.319	0.095	5.76e-08
EC_5	Eif4a2	5.12e-12	0.628484	0.759	0.415	6.78e-08
EC_5	Atp1a1	5.27e-12	0.541662	0.578	0.241	6.98e-08
EC_5	Arl2	5.69e-12	0.392406	0.302	0.087	7.54e-08
EC_5	Crtap	6.22e-12	0.3811	0.267	0.072	8.23e-08
EC_5	Fkbp2	6.25e-12	0.472739	0.345	0.11	8.27e-08
EC_5	Slc29a1	8.44e-12	0.505287	0.44	0.16	1.12e-07
EC_5	Sfr1	8.86e-12	0.700739	0.638	0.32	1.17e-07
EC_5	Naca	8.9e-12	0.646579	0.948	0.753	1.18e-07
EC_5	Ipo11	1.04e-11	0.700775	0.371	0.124	1.38e-07
EC_5	Hexa	1.17e-11	0.500619	0.44	0.161	1.54e-07
EC_5	Ctsb	1.24e-11	0.673524	0.716	0.38	1.64e-07
EC_5	Matr3	1.45e-11	0.543982	0.5	0.192	1.93e-07
EC_5	Fmo2	1.53e-11	0.948257	0.578	0.283	2.02e-07
EC_5	Gnb4	1.8e-11	0.504978	0.336	0.107	2.38e-07
EC_5	Atpif1	2.08e-11	0.71293	0.638	0.316	2.75e-07
EC_5	Rgs16	2.09e-11	0.7843	0.267	0.08	2.77e-07
EC_5	Npm1	2.29e-11	0.566416	0.853	0.548	3.03e-07
EC_5	Cers4	2.41e-11	0.353398	0.397	0.138	3.19e-07
EC_5	Pgk1	2.56e-11	0.484395	0.397	0.146	3.39e-07
EC_5	Nfatc1	2.63e-11	0.495337	0.267	0.076	3.48e-07
EC_5	Nedd4	2.8e-11	0.608509	0.81	0.514	3.7e-07
EC_5	Abca1	2.86e-11	0.453685	0.44	0.164	3.79e-07
EC_5	Rpl4	2.87e-11	0.649903	0.836	0.564	3.8e-07
EC_5	Tfdp2	2.91e-11	0.503427	0.284	0.085	3.86e-07
EC_5	Fuca1	3.16e-11	0.482407	0.362	0.124	4.19e-07
EC_5	Snrpg	3.23e-11	0.757071	0.853	0.555	4.27e-07
EC_5	Sec61a1	3.56e-11	0.409313	0.336	0.11	4.71e-07
EC_5	Tmtc1	4.13e-11	0.367239	0.362	0.122	5.46e-07
EC_5	Mtln	4.19e-11	0.467767	0.328	0.107	5.54e-07
EC_5	Hdgfl3	5.07e-11	0.60382	0.328	0.109	6.71e-07
EC_5	Actn1	5.65e-11	0.570016	0.31	0.102	7.48e-07
EC_5	Tmem205	6.31e-11	0.497196	0.431	0.165	8.35e-07
EC_5	Mageh1	6.65e-11	0.585414	0.267	0.078	8.8e-07
EC_5	Pfdn5	7.48e-11	0.562018	0.957	0.762	9.9e-07
EC_5	Dhrs7	8.1e-11	0.449568	0.491	0.2	1.07e-06
EC_5	Anapc11	8.91e-11	0.550427	0.534	0.226	1.18e-06
EC_5	Snrpf	9.82e-11	0.578288	0.629	0.315	1.3e-06
EC_5	Uba52	1.07e-10	0.524085	0.991	0.905	1.41e-06
EC_5	Rpl31	1.16e-10	0.673084	0.897	0.615	1.53e-06
EC_5	Comt	1.17e-10	0.591955	0.448	0.188	1.55e-06
EC_5	Sec63	1.18e-10	0.420536	0.431	0.166	1.56e-06
EC_5	Bola2	1.5e-10	0.578513	0.448	0.184	1.99e-06
EC_5	Ephx1	1.99e-10	0.560828	0.578	0.27	2.63e-06
EC_5	Rpl18	2.04e-10	0.424287	0.94	0.868	2.71e-06
EC_5	Aprt	2.2e-10	0.445282	0.474	0.189	2.91e-06
EC_5	Mindy2	2.23e-10	0.525332	0.388	0.148	2.96e-06
EC_5	Tcn2	2.36e-10	0.414816	0.509	0.211	3.12e-06
EC_5	Fxyd6	3e-10	0.549787	0.474	0.202	3.97e-06
EC_5	Polr2l	3.89e-10	0.506922	0.56	0.251	5.15e-06
EC_5	Clint1	4.58e-10	0.30703	0.302	0.097	6.06e-06
EC_5	Phpt1	4.66e-10	0.300001	0.259	0.076	6.17e-06
EC_5	Selenos	5.01e-10	0.444925	0.276	0.087	6.63e-06
EC_5	Tpt1	5.54e-10	0.409731	1	0.982	7.33e-06
EC_5	Pgrmc1	6.21e-10	0.532755	0.655	0.337	8.22e-06
EC_5	Ephb4	6.22e-10	0.384596	0.56	0.248	8.23e-06
EC_5	Dstn	7.41e-10	0.611001	0.707	0.385	9.81e-06
EC_5	Nab1	8.42e-10	0.433122	0.328	0.114	1.12e-05
EC_5	Tecr	8.48e-10	0.487301	0.388	0.153	1.12e-05
EC_5	Megf9	9.16e-10	0.451644	0.276	0.089	1.21e-05
EC_5	Tagln2	9.59e-10	0.645109	0.853	0.612	1.27e-05
EC_5	Imp3	9.82e-10	0.464101	0.552	0.243	1.3e-05
EC_5	Nop10	1.23e-09	0.586621	0.509	0.23	1.62e-05
EC_5	Slc44a1	1.24e-09	0.485529	0.379	0.144	1.64e-05
EC_5	Pigyl	1.43e-09	0.38797	0.25	0.077	1.89e-05
EC_5	Rrbp1	1.5e-09	0.463211	0.664	0.341	1.99e-05
EC_5	Mtus1	1.68e-09	0.333493	0.422	0.17	2.22e-05
EC_5	Nxn	1.7e-09	0.49539	0.371	0.144	2.24e-05
EC_5	Insig2	1.72e-09	0.320448	0.276	0.09	2.28e-05
EC_5	Ppp3ca	1.79e-09	0.542043	0.543	0.263	2.37e-05
EC_5	Rack1	2.13e-09	0.519224	0.853	0.614	2.81e-05
EC_5	Msrb3	2.31e-09	0.289054	0.336	0.119	3.05e-05
EC_5	Rps25	2.31e-09	0.562137	0.905	0.678	3.06e-05
EC_5	Rps27rt	2.37e-09	0.455793	0.405	0.161	3.13e-05
EC_5	Efna1	2.81e-09	0.417884	0.388	0.153	3.72e-05
EC_5	Ctsz	2.89e-09	0.488945	0.569	0.283	3.83e-05
EC_5	Rpl13a	2.91e-09	0.520142	0.922	0.69	3.85e-05
EC_5	Nme2	2.92e-09	0.632595	0.871	0.624	3.86e-05
EC_5	Sf3b5	2.97e-09	0.457774	0.5	0.222	3.92e-05
EC_5	Ecm2	3.37e-09	0.405673	0.353	0.135	4.46e-05
EC_5	Tsc22d2	3.51e-09	0.689152	0.336	0.124	4.64e-05
EC_5	Baiap2	3.54e-09	0.631499	0.319	0.12	4.68e-05
EC_5	Fxyd5	3.6e-09	0.475922	0.509	0.234	4.76e-05
EC_5	Npc2	3.66e-09	0.515525	0.69	0.378	4.84e-05
EC_5	Nenf	4.05e-09	0.44735	0.569	0.272	5.36e-05
EC_5	Lrpap1	4.45e-09	0.40159	0.466	0.198	5.89e-05
EC_5	Casp4	4.94e-09	0.348694	0.25	0.08	6.53e-05
EC_5	Cnpy2	5.62e-09	0.315276	0.422	0.177	7.44e-05
EC_5	Tsc22d3	5.72e-09	0.747007	0.707	0.441	7.56e-05
EC_5	Fkbp9	6.08e-09	0.406696	0.431	0.179	8.04e-05
EC_5	Tek	6.12e-09	0.488369	0.716	0.398	8.09e-05
EC_5	Nr4a1	6.55e-09	1.35108	0.491	0.269	8.67e-05
EC_5	Pttg1ip	7.27e-09	0.45869	0.707	0.381	9.62e-05
EC_5	Prdx6	7.45e-09	0.338079	0.353	0.136	9.87e-05
EC_5	Mrpl54	9.06e-09	0.409339	0.31	0.112	0.00012
EC_5	Atp6ap1	9.42e-09	0.42499	0.466	0.204	0.000125
EC_5	Gstm2	9.54e-09	0.318901	0.457	0.193	0.000126
EC_5	Ifitm2	1e-08	0.475549	0.966	0.834	0.000133
EC_5	Cavin3	1.07e-08	0.567767	0.672	0.347	0.000142
EC_5	M6pr	1.08e-08	0.432472	0.388	0.163	0.000143
EC_5	Pcbd2	1.08e-08	0.382889	0.302	0.109	0.000143
EC_5	Pigk	1.28e-08	0.430299	0.267	0.091	0.000169
EC_5	Dad1	1.33e-08	0.466908	0.759	0.439	0.000176
EC_5	Prrc2a	1.41e-08	0.265894	0.448	0.19	0.000187
EC_5	Eif2a	1.42e-08	0.342717	0.276	0.094	0.000187
EC_5	Vamp5	1.67e-08	0.412782	0.56	0.271	0.000221
EC_5	Rpl36al	1.73e-08	0.551531	0.845	0.553	0.000229
EC_5	Ggh	2.15e-08	0.410594	0.353	0.141	0.000285
EC_5	Csf1	2.45e-08	0.480044	0.25	0.085	0.000325
EC_5	Yap1	2.76e-08	0.305447	0.276	0.098	0.000365
EC_5	Bhlhe40	2.91e-08	0.496687	0.302	0.114	0.000385
EC_5	Smad7	3.12e-08	0.390635	0.638	0.322	0.000413
EC_5	Spr	3.48e-08	0.323684	0.431	0.183	0.00046
EC_5	Itga5	3.63e-08	0.496209	0.259	0.089	0.00048
EC_5	Nfix	3.85e-08	0.436759	0.293	0.109	0.00051
EC_5	Osmr	4.08e-08	0.304678	0.474	0.209	0.00054
EC_5	Fau	4.25e-08	0.395798	0.991	0.968	0.000562
EC_5	Thra	4.27e-08	0.256516	0.448	0.195	0.000565
EC_5	Cstb	4.35e-08	0.410236	0.379	0.161	0.000576
EC_5	Mbtps1	4.42e-08	0.271154	0.25	0.085	0.000585
EC_5	Parva	4.47e-08	0.414459	0.31	0.122	0.000591
EC_5	Rps15	4.48e-08	0.49248	0.828	0.597	0.000593
EC_5	Spcs2	4.64e-08	0.461532	0.621	0.312	0.000613
EC_5	Dap	5.22e-08	0.392074	0.284	0.103	0.00069
EC_5	S100a11	5.44e-08	0.514324	0.836	0.593	0.00072
EC_5	Snrpd2	6.32e-08	0.391271	0.612	0.319	0.000836
EC_5	Tmed3	8.02e-08	0.541018	0.405	0.182	0.00106107
EC_5	Bmyc	8.49e-08	0.311723	0.276	0.099	0.00112345
EC_5	Rab5if	8.79e-08	0.423406	0.405	0.18	0.00116359
EC_5	Maea	9.23e-08	0.262298	0.328	0.126	0.00122159
EC_5	Grcc10	1.01e-07	0.555098	0.733	0.454	0.00133976
EC_5	Tmed4	1.01e-07	0.491656	0.353	0.149	0.00134271
EC_5	Cnbp	1.12e-07	0.556489	0.716	0.48	0.00147584
EC_5	Rpl9-ps6	1.19e-07	0.452179	0.319	0.129	0.00156945
EC_5	Ftl1-ps1	1.39e-07	0.410011	0.293	0.113	0.00183559
EC_5	Ssr4	1.47e-07	0.447733	0.612	0.337	0.00194809
EC_5	Hfe	1.52e-07	0.374991	0.302	0.119	0.00201469
EC_5	Mall	1.53e-07	0.309874	0.284	0.107	0.00202064
EC_5	Bambi	1.58e-07	0.517751	0.276	0.108	0.00209423
EC_5	Odc1	1.67e-07	0.387494	0.345	0.144	0.00220519
EC_5	Eif3e	1.67e-07	0.553465	0.672	0.415	0.00220943
EC_5	Lman1	1.69e-07	0.287839	0.491	0.227	0.00223889
EC_5	Cox8a	1.71e-07	0.442937	0.948	0.688	0.00226347
EC_5	Palm	1.77e-07	0.503226	0.543	0.278	0.00233794
EC_5	Sec31a	1.83e-07	0.326305	0.284	0.109	0.00242375
EC_5	Gm11808	2.03e-07	0.450329	0.897	0.638	0.00268999
EC_5	Denr	2.03e-07	0.3563	0.336	0.135	0.00269189
EC_5	Maff	2.47e-07	0.393091	0.328	0.136	0.00326805
EC_5	Tgoln1	2.5e-07	0.320378	0.603	0.306	0.00330513
EC_5	Cebpb	2.75e-07	0.508736	0.379	0.175	0.00363457
EC_5	Gls	2.79e-07	0.427299	0.578	0.31	0.00369592
EC_5	Anapc1	2.94e-07	0.272698	0.25	0.091	0.00389721
EC_5	Klf9	2.96e-07	0.559512	0.759	0.508	0.00391242
EC_5	Mcam	3.07e-07	0.303566	0.388	0.169	0.00406696
EC_5	Hmgn2	3.08e-07	0.345303	0.336	0.14	0.00407867
EC_5	Kdelr2	3.11e-07	0.427545	0.526	0.271	0.00412027
EC_5	Mcfd2	3.18e-07	0.365864	0.414	0.188	0.00420272
EC_5	Lrp5	3.57e-07	0.381084	0.362	0.158	0.00472411
EC_5	Sdha	3.62e-07	0.31014	0.466	0.217	0.00479639
EC_5	Cox7a2l	3.64e-07	0.373221	0.741	0.414	0.00481371
EC_5	Ik	4.07e-07	0.27743	0.362	0.155	0.00539296
EC_5	Camk2n1	4.14e-07	0.514307	0.328	0.144	0.00548099
EC_5	Ugp2	4.17e-07	0.368129	0.259	0.097	0.00552385
EC_5	Micos13	4.18e-07	0.447761	0.534	0.281	0.00552833
EC_5	Bmpr2	4.31e-07	0.478348	0.595	0.336	0.00570103
EC_5	Rtcb	4.4e-07	0.492935	0.259	0.099	0.00582419
EC_5	Lmna	4.44e-07	0.486187	0.534	0.289	0.00587441
EC_5	Hagh	4.54e-07	0.422569	0.284	0.114	0.00600463
EC_5	Pros1	4.72e-07	0.288019	0.431	0.199	0.00624591
EC_5	Cirbp	5.03e-07	0.404052	0.422	0.202	0.00665436
EC_5	mt-Co1	5.05e-07	0.388605	0.957	0.96	0.00668315
EC_5	Ctso	5.31e-07	0.306412	0.293	0.118	0.00703055
EC_5	Ski	5.45e-07	0.339418	0.422	0.206	0.00721146
EC_5	Marcksl1	5.64e-07	0.417429	0.336	0.143	0.00746764
EC_5	Lmo2	6.22e-07	0.369504	0.405	0.188	0.0082306
EC_5	Serpinb6a	7.06e-07	0.377051	0.638	0.369	0.00934159
EC_5	Ext1	7.11e-07	0.289778	0.31	0.126	0.00941088
EC_5	Smg6	7.24e-07	0.333062	0.328	0.141	0.00957974
EC_5	Pigp	7.55e-07	0.341142	0.397	0.183	0.00998655
EC_5	Rps26	7.57e-07	0.411044	0.957	0.848	0.0100209
EC_5	Brd1	7.71e-07	0.266197	0.397	0.181	0.0102078
EC_5	Hexb	8.46e-07	0.351169	0.302	0.121	0.0111935
EC_5	Jkamp	8.65e-07	0.259544	0.25	0.094	0.0114548
EC_5	Fndc3a	8.87e-07	0.269356	0.284	0.115	0.0117381
EC_5	H13	9.14e-07	0.32735	0.345	0.151	0.012103
EC_5	Trim47	9.21e-07	0.26644	0.543	0.271	0.0121885
EC_5	Tspan4	9.72e-07	0.370337	0.422	0.205	0.0128661
EC_5	Araf	9.8e-07	0.330003	0.259	0.1	0.0129732
EC_5	Pde4b	1.05e-06	0.31286	0.259	0.101	0.013858
EC_5	Ncstn	1.06e-06	0.345462	0.25	0.097	0.0140677
EC_5	Smad5	1.23e-06	0.27462	0.319	0.135	0.0162901
EC_5	Slc12a6	1.24e-06	0.296429	0.259	0.1	0.016348
EC_5	Sec61g	1.5e-06	0.461917	0.828	0.568	0.0198017
EC_5	Dguok	1.57e-06	0.315696	0.319	0.137	0.0207359
EC_5	Hp1bp3	2.2e-06	0.278008	0.448	0.221	0.0291417
EC_5	Dpm3	2.36e-06	0.392585	0.621	0.35	0.0312204
EC_5	Atp6v0e	2.53e-06	0.2975	0.69	0.379	0.0335118
EC_5	Wdr83os	2.55e-06	0.254706	0.405	0.192	0.0337724
EC_5	Prpf38b	2.62e-06	0.311203	0.379	0.178	0.0346167
EC_5	Ndufa6	2.65e-06	0.583757	0.681	0.424	0.0351366
EC_5	Tpi1	2.74e-06	0.426525	0.44	0.219	0.036326
EC_5	Edn1	2.93e-06	0.494838	0.259	0.106	0.0387751
EC_5	Magt1	2.98e-06	0.395466	0.276	0.117	0.0393785
EC_5	Rad23b	3e-06	0.26538	0.353	0.158	0.0397039
EC_5	Cbfa2t3	3.3e-06	0.287678	0.457	0.229	0.0436685
EC_5	Nap1l1	3.61e-06	0.466547	0.5	0.256	0.0478428
EC_5	Tomm20	3.95e-06	0.304985	0.586	0.334	0.0522612
EC_5	Selenoh	3.97e-06	0.279498	0.293	0.126	0.052497
EC_5	Rgs3	4.23e-06	0.419412	0.414	0.211	0.0560281
EC_5	Tra2b	4.29e-06	0.370363	0.569	0.315	0.0567836
EC_5	Top1	4.36e-06	0.464813	0.638	0.395	0.057678
EC_5	Gata2	4.36e-06	0.305688	0.474	0.236	0.0577161
EC_5	Acat1	4.53e-06	0.294664	0.31	0.134	0.0599347
EC_5	Lamp2	4.7e-06	0.337297	0.595	0.347	0.0622634
EC_5	Cped1	4.91e-06	0.312188	0.578	0.321	0.0650272
EC_5	mt-Nd5	5.17e-06	0.380427	0.853	0.588	0.0684597
EC_5	Eif3k	5.3e-06	0.428865	0.724	0.45	0.0700927
EC_5	Calcrl	5.64e-06	0.331238	0.483	0.25	0.0746076
EC_5	Rbpj	5.83e-06	0.280517	0.284	0.124	0.0771724
EC_5	Ivns1abp	6.13e-06	0.345612	0.267	0.112	0.0811613
EC_5	Smim27	6.14e-06	0.310218	0.336	0.154	0.0812475
EC_5	Polr2k	6.39e-06	0.300527	0.491	0.251	0.0846284
EC_5	Amotl2	6.43e-06	0.405165	0.509	0.283	0.0851056
EC_5	Cpd	6.44e-06	0.35679	0.509	0.273	0.0852365
EC_5	Uqcrh	6.64e-06	0.462269	0.862	0.657	0.0878351
EC_5	Itm2b	7.43e-06	0.314997	0.991	0.952	0.098389
EC_5	Sptssa	8.71e-06	0.261085	0.466	0.248	0.115293
EC_5	Lpp	8.87e-06	0.291212	0.319	0.147	0.117383
EC_5	Rsu1	8.89e-06	0.327014	0.526	0.3	0.117694
EC_5	Nfat5	8.94e-06	0.307932	0.405	0.207	0.118284
EC_5	Sdf2	8.98e-06	0.257989	0.414	0.205	0.118811
EC_5	P4hb	9.41e-06	0.263015	0.5	0.26	0.124498
EC_5	Rbms1	1.02e-05	0.395679	0.638	0.385	0.134693
EC_5	Aff4	1.02e-05	0.280711	0.353	0.165	0.135565
EC_5	G3bp2	1.04e-05	0.331665	0.414	0.212	0.13732
EC_5	Pkd1	1.04e-05	0.290215	0.267	0.115	0.137328
EC_5	Calu	1.08e-05	0.251467	0.483	0.249	0.143158
EC_5	Ncl	1.17e-05	0.366232	0.707	0.463	0.154617
EC_5	Tram1	1.18e-05	0.251944	0.345	0.163	0.156011
EC_5	Eif3h	1.23e-05	0.425682	0.724	0.472	0.163303
EC_5	Phldb2	1.33e-05	0.319671	0.328	0.153	0.176317
EC_5	Krtcap2	1.34e-05	0.27442	0.664	0.389	0.176859
EC_5	Pebp1	1.34e-05	0.378235	0.517	0.291	0.177482
EC_5	Ash1l	1.39e-05	0.255261	0.466	0.247	0.184363
EC_5	Pja2	1.51e-05	0.292589	0.345	0.161	0.200001
EC_5	Bcap31	1.53e-05	0.316337	0.5	0.279	0.202284
EC_5	Tomm6	1.65e-05	0.420424	0.716	0.462	0.218186
EC_5	Dctn4	1.92e-05	0.273912	0.362	0.18	0.254628
EC_5	Irf2bp2	2.09e-05	0.265991	0.388	0.194	0.276639
EC_5	Mycbp2	2.11e-05	0.337047	0.397	0.2	0.279094
EC_5	Pold4	2.59e-05	0.271039	0.25	0.109	0.343064
EC_5	Tpd52l2	2.67e-05	0.402837	0.336	0.165	0.353503
EC_5	Ptpra	2.81e-05	0.456177	0.44	0.229	0.372287
EC_5	Nucks1	2.86e-05	0.35872	0.405	0.208	0.378776
EC_5	Ralb	2.94e-05	0.270732	0.345	0.169	0.388483
EC_5	Ptp4a2	3.16e-05	0.381715	0.586	0.346	0.417732
EC_5	Fundc2	3.18e-05	0.316955	0.414	0.214	0.420387
EC_5	Churc1	3.24e-05	0.25453	0.362	0.18	0.428163
EC_5	Ostc	3.29e-05	0.372532	0.422	0.227	0.435102
EC_5	Nos3	4e-05	0.255582	0.388	0.203	0.5289
EC_5	Anxa2	4.32e-05	0.424357	0.793	0.57	0.571165
EC_5	Oat	4.61e-05	0.285412	0.448	0.244	0.610324
EC_5	Spcs1	4.7e-05	0.260119	0.569	0.335	0.62248
EC_5	Tnfsf12	5.17e-05	0.300025	0.422	0.229	0.68383
EC_5	Dab2	5.29e-05	0.279268	0.284	0.136	0.699746
EC_5	Rabac1	5.79e-05	0.352272	0.836	0.609	0.765977
EC_5	Wdr61	6.49e-05	0.285001	0.259	0.119	0.85946
EC_5	Cetn2	6.63e-05	0.250267	0.259	0.118	0.877305
EC_5	Pecam1	6.85e-05	0.256456	0.897	0.768	0.906877
EC_5	Atp6v1f	7.01e-05	0.374894	0.672	0.397	0.927228
EC_5	Ppp1r15a	7.21e-05	0.913536	0.603	0.454	0.954558
EC_5	Bag3	7.54e-05	0.331826	0.319	0.163	0.997323
EC_5	Fdx1	8.38e-05	0.337865	0.276	0.135	1
EC_5	Rbm25	9.43e-05	0.252514	0.5	0.283	1
EC_5	Ndufa7	9.66e-05	0.315996	0.759	0.504	1
EC_5	Cdh13	0.000104	0.40528	0.483	0.279	1
EC_5	Nfkbiz	0.000118	0.703931	0.379	0.227	1
EC_5	Atp6ap2	0.000119	0.278322	0.319	0.161	1
EC_5	Nfib	0.000122	0.419609	0.871	0.609	1
EC_5	Gm10076	0.000125	0.369143	0.595	0.369	1
EC_5	Oaz1	0.000127	0.315835	0.888	0.766	1
EC_5	1810037I17Rik	0.000134	0.256855	0.767	0.516	1
EC_5	Ablim1	0.000152	0.321183	0.664	0.458	1
EC_5	Hnrnpa0	0.000161	0.331082	0.448	0.263	1
EC_5	Rpl8	0.000176	0.284795	0.966	0.905	1
EC_5	Rex1bd	0.000178	0.266741	0.371	0.2	1
EC_5	Rpl41	0.000197	0.267052	1	0.989	1
EC_5	Rab18	0.000205	0.302352	0.5	0.287	1
EC_5	Morf4l1	0.000208	0.317208	0.853	0.633	1
EC_5	Gstm1	0.000221	0.284562	0.716	0.487	1
EC_5	Lamtor4	0.000226	0.272386	0.31	0.163	1
EC_5	Nfe2l2	0.000247	0.270233	0.552	0.343	1
EC_5	Ppp2r1a	0.00026	0.315448	0.302	0.161	1
EC_5	Rps11	0.000262	0.291698	1	0.928	1
EC_5	Rnf7	0.000272	0.444528	0.526	0.317	1
EC_5	Aimp1	0.000305	0.271829	0.414	0.235	1
EC_5	Gtf2h5	0.000367	0.343135	0.431	0.24	1
EC_5	Immp1l	0.000437	0.306816	0.276	0.141	1
EC_5	Fosb	0.000448	1.11479	0.526	0.433	1
EC_5	Hey1	0.000484	0.292387	0.328	0.183	1
EC_5	Brd2	0.00049	0.44481	0.612	0.426	1
EC_5	Sec61b	0.00053	0.295999	0.578	0.391	1
EC_5	Bloc1s1	0.000532	0.340963	0.638	0.438	1
EC_5	Lsm7	0.000559	0.298915	0.336	0.184	1
EC_5	Serf2	0.000646	0.315281	0.931	0.788	1
EC_5	Sh3glb2	0.000696	0.269105	0.345	0.19	1
EC_5	Atp5e	0.000701	0.309657	0.888	0.702	1
EC_5	Eif3f	0.000719	0.305355	0.784	0.553	1
EC_5	Tmed9	0.000738	0.261543	0.569	0.362	1
EC_5	Nsa2	0.000741	0.251167	0.845	0.586	1
EC_5	Nfkbia	0.000762	0.384167	0.853	0.737	1
EC_5	Nudcd3	0.000783	0.262628	0.371	0.211	1
EC_5	Plod3	0.000887	0.279169	0.267	0.144	1
EC_5	Socs3	0.000934	0.542694	0.509	0.357	1
EC_5	Arl4a	0.000973	0.339098	0.397	0.249	1
EC_5	Arid1a	0.00104269	0.308251	0.284	0.151	1
EC_5	Fosl2	0.00150645	0.308483	0.276	0.151	1
EC_5	Calm2	0.00158114	0.285569	0.828	0.668	1
EC_5	Akap9	0.00160781	0.274969	0.31	0.176	1
EC_5	Tm2d1	0.00164294	0.277056	0.259	0.142	1
EC_5	Arf4	0.00194422	0.275331	0.595	0.411	1
EC_5	Crip1	0.00197627	0.488608	0.948	0.819	1
EC_5	Smagp	0.00248352	0.334372	0.491	0.324	1
EC_5	Gpx1	0.00268022	0.276255	0.595	0.455	1
EC_5	Hnrnpr	0.002764	0.313087	0.328	0.193	1
EC_5	Ndufv3	0.00293862	0.305729	0.491	0.322	1
EC_5	Ndufa2	0.00300539	0.303883	0.681	0.484	1
EC_5	1110004F10Rik	0.0030792	0.330923	0.414	0.25	1
EC_5	Plp2	0.00352697	0.289526	0.25	0.143	1
EC_5	Zfp36l1	0.00390608	0.38766	0.741	0.578	1
EC_5	Fos	0.00392947	0.90758	0.664	0.622	1
EC_5	Ost4	0.00705869	0.267004	0.724	0.545	1
EC_5	Hsp90b1	0.00933994	0.266237	0.776	0.635	1
EC_6	Sfrp1	3e-91	1.99412	0.319	0.002	3.97e-87
EC_6	Ptprj	1.44e-72	1.26665	0.319	0.006	1.9e-68
EC_6	Htra1	1.26e-71	1.76637	0.522	0.031	1.67e-67
EC_6	Gkn3	1.82e-67	1.73555	0.275	0.004	2.41e-63
EC_6	Gja5	6.52e-64	1.54965	0.406	0.019	8.63e-60
EC_6	Clu	1.73e-62	3.81792	0.71	0.087	2.3e-58
EC_6	Eln	5.07e-57	3.75219	0.536	0.049	6.71e-53
EC_6	Fbln5	7.93e-56	2.23275	0.652	0.074	1.05e-51
EC_6	Ace	1.1e-54	1.68876	0.493	0.04	1.45e-50
EC_6	Plcg2	3.46e-53	1.06811	0.261	0.007	4.58e-49
EC_6	Myrip	3.28e-51	0.902839	0.261	0.008	4.34e-47
EC_6	Lox	1.81e-50	1.27808	0.29	0.011	2.4e-46
EC_6	Col18a1	4.48e-48	1.63368	0.464	0.041	5.93e-44
EC_6	Itgb4	4.5e-45	1.15475	0.275	0.012	5.95e-41
EC_6	Emp3	2.23e-40	1.94595	0.565	0.082	2.95e-36
EC_6	Tmem158	2.14e-38	2.00981	0.42	0.045	2.83e-34
EC_6	Bmx	9.43e-38	1.8391	0.478	0.06	1.25e-33
EC_6	Cytl1	6.61e-35	4.20477	0.522	0.087	8.75e-31
EC_6	Gja4	1.82e-34	1.39069	0.449	0.056	2.4e-30
EC_6	Myof	2.74e-33	1.05991	0.275	0.019	3.63e-29
EC_6	Sulf1	2.84e-32	1.38588	0.348	0.035	3.76e-28
EC_6	Fn1	4.74e-31	1.8995	0.623	0.129	6.28e-27
EC_6	Ehd4	1.83e-29	1.9478	0.638	0.15	2.42e-25
EC_6	Hs3st1	1.9e-27	1.16279	0.348	0.041	2.51e-23
EC_6	Timp2	3.89e-27	1.67341	0.449	0.076	5.15e-23
EC_6	Bmp4	6.31e-27	1.63446	0.377	0.052	8.35e-23
EC_6	Sema3g	7.7e-27	1.58104	0.58	0.124	1.02e-22
EC_6	Col5a2	1.84e-26	1.00085	0.319	0.036	2.43e-22
EC_6	Fbln2	3.57e-26	1.90974	0.739	0.228	4.72e-22
EC_6	Bgn	1.06e-25	2.39976	0.536	0.119	1.4e-21
EC_6	Gprc5a	1.68e-25	0.871936	0.261	0.024	2.22e-21
EC_6	Mgst1	1.65e-24	1.11893	0.58	0.126	2.18e-20
EC_6	Pde3a	3.75e-24	1.11254	0.304	0.037	4.96e-20
EC_6	Fxyd5	3.9e-24	1.77666	0.71	0.233	5.16e-20
EC_6	Mgp	3.04e-23	2.70042	0.623	0.177	4.02e-19
EC_6	Ctsh	4.69e-23	1.88211	0.42	0.078	6.21e-19
EC_6	Vwf	6.84e-23	1.81817	0.536	0.12	9.05e-19
EC_6	Cd24a	3.07e-22	1.47616	0.275	0.033	4.06e-18
EC_6	Stmn2	4.75e-22	1.64175	0.725	0.238	6.29e-18
EC_6	Tnfaip2	7.33e-21	1.05241	0.261	0.032	9.71e-17
EC_6	Scd2	1.28e-20	1.07439	0.377	0.065	1.7e-16
EC_6	Marveld1	1.76e-20	0.791094	0.304	0.043	2.32e-16
EC_6	S100a6	2.54e-20	1.57999	0.87	0.374	3.36e-16
EC_6	Atp2a3	1.39e-19	1.06412	0.319	0.049	1.84e-15
EC_6	Fhl1	9.97e-19	0.995471	0.362	0.067	1.32e-14
EC_6	Jag1	1.28e-18	1.29016	0.507	0.129	1.7e-14
EC_6	Ltbp4	1.52e-18	1.29837	0.957	0.657	2.01e-14
EC_6	Edn1	3.98e-18	1.9975	0.435	0.102	5.26e-14
EC_6	Amigo2	6.62e-18	0.892952	0.261	0.037	8.76e-14
EC_6	Nebl	8.77e-18	0.922227	0.29	0.045	1.16e-13
EC_6	Igf2	3.76e-17	1.11824	0.362	0.071	4.97e-13
EC_6	Fam107a	1.48e-16	0.732185	0.275	0.044	1.96e-12
EC_6	Cp	2.59e-16	1.02408	0.362	0.073	3.42e-12
EC_6	Fgfr1	5.23e-16	0.842869	0.275	0.045	6.92e-12
EC_6	Ntn1	5.51e-16	0.840228	0.29	0.05	7.3e-12
EC_6	Pam	1.17e-15	1.76962	0.667	0.262	1.55e-11
EC_6	Fstl1	1.36e-15	1.43787	0.507	0.146	1.8e-11
EC_6	Gata6	2.7e-15	1.06812	0.348	0.075	3.58e-11
EC_6	Ass1	5.92e-15	0.957341	0.319	0.065	7.83e-11
EC_6	Cyb561	7.19e-15	0.88676	0.261	0.044	9.51e-11
EC_6	Cfh	8.4e-15	1.32816	0.406	0.098	1.11e-10
EC_6	Cpe	8.83e-15	1.45649	0.406	0.102	1.17e-10
EC_6	Rbp1	1.62e-14	1.36224	0.406	0.1	2.15e-10
EC_6	Sncg	2.07e-14	0.794054	0.42	0.106	2.74e-10
EC_6	Lima1	5.09e-14	0.849141	0.609	0.219	6.73e-10
EC_6	Cmip	6.59e-14	0.865356	0.377	0.092	8.73e-10
EC_6	AU021092	7.83e-14	0.897945	0.435	0.119	1.04e-09
EC_6	Emp2	1.12e-13	1.41615	0.493	0.167	1.48e-09
EC_6	Sorbs2	1.92e-13	0.7195	0.319	0.07	2.54e-09
EC_6	Vegfc	2.13e-13	0.992241	0.362	0.089	2.82e-09
EC_6	Hmgn3	2.81e-13	0.630154	0.29	0.06	3.72e-09
EC_6	Igfbp4	3.43e-13	0.741051	0.406	0.104	4.54e-09
EC_6	Mall	4.64e-13	1.06678	0.391	0.108	6.14e-09
EC_6	Pmepa1	4.89e-13	0.84506	0.435	0.126	6.47e-09
EC_6	Fam3c	9.76e-13	1.62049	0.522	0.199	1.29e-08
EC_6	Vcam1	1.16e-12	1.01422	0.362	0.09	1.54e-08
EC_6	Vim	1.29e-12	1.07334	0.957	0.715	1.71e-08
EC_6	Fgfr3	4.48e-12	0.822911	0.275	0.058	5.92e-08
EC_6	Mxra8	6.83e-12	0.851674	0.261	0.056	9.04e-08
EC_6	Lrrc32	1.77e-11	0.784537	0.275	0.061	2.34e-07
EC_6	Pecam1	3.02e-11	1.16442	0.957	0.77	3.99e-07
EC_6	Plec	3.08e-11	1.21473	0.464	0.169	4.07e-07
EC_6	Bcam	3.46e-11	0.927031	0.754	0.372	4.58e-07
EC_6	Tulp4	3.78e-11	0.978641	0.493	0.186	5e-07
EC_6	Tspo	4.21e-11	1.06817	0.768	0.463	5.57e-07
EC_6	Heg1	5.12e-11	1.42749	0.696	0.372	6.78e-07
EC_6	Pdcd4	6.25e-11	0.766019	0.478	0.168	8.28e-07
EC_6	Cpq	8.4e-11	0.550878	0.29	0.069	1.11e-06
EC_6	Slc3a2	1.11e-10	0.900404	0.58	0.247	1.47e-06
EC_6	Adamts10	1.69e-10	0.694714	0.275	0.066	2.24e-06
EC_6	Wls	3.15e-10	0.651831	0.319	0.087	4.17e-06
EC_6	Cst3	3.21e-10	1.0834	0.942	0.849	4.25e-06
EC_6	Tmem176b	3.6e-10	0.905854	0.406	0.133	4.77e-06
EC_6	St6galnac2	5.54e-10	0.63701	0.319	0.087	7.33e-06
EC_6	Asap2	6.67e-10	0.701475	0.449	0.16	8.83e-06
EC_6	Zyx	7.36e-10	1.09407	0.594	0.267	9.75e-06
EC_6	Swap70	8.52e-10	0.517675	0.507	0.188	1.13e-05
EC_6	Alpl	1.09e-09	1.00872	0.377	0.126	1.44e-05
EC_6	Lmo2	1.15e-09	1.11772	0.464	0.192	1.52e-05
EC_6	Azin1	1.83e-09	0.796446	0.507	0.203	2.43e-05
EC_6	Capg	1.99e-09	0.773227	0.304	0.086	2.63e-05
EC_6	Tm4sf1	2.25e-09	0.797421	0.957	0.852	2.97e-05
EC_6	Lap3	2.3e-09	0.641566	0.304	0.086	3.05e-05
EC_6	Ptprr	2.73e-09	0.744103	0.391	0.13	3.61e-05
EC_6	Eogt	2.75e-09	0.542658	0.275	0.071	3.64e-05
EC_6	Card19	3e-09	0.684302	0.478	0.186	3.96e-05
EC_6	Dap	3.32e-09	0.567892	0.348	0.106	4.39e-05
EC_6	Ehbp1l1	3.88e-09	0.487101	0.275	0.072	5.14e-05
EC_6	Fam129b	4.17e-09	0.577103	0.377	0.12	5.51e-05
EC_6	Phlda3	5.82e-09	0.533423	0.319	0.093	7.71e-05
EC_6	Cavin3	7.52e-09	0.767272	0.696	0.356	9.95e-05
EC_6	Chchd1	1.59e-08	0.658841	0.522	0.222	0.00021
EC_6	Rrbp1	2.11e-08	0.749861	0.652	0.352	0.000279
EC_6	Ptprb	3.5e-08	0.758696	0.899	0.7	0.000463
EC_6	Mrtfb	3.51e-08	0.483566	0.406	0.145	0.000464
EC_6	Clstn1	3.56e-08	0.5732	0.536	0.219	0.000472
EC_6	Sema3f	4.52e-08	0.970574	0.362	0.135	0.000598
EC_6	Cd2ap	4.59e-08	0.777212	0.652	0.336	0.000607
EC_6	Hip1r	5.5e-08	0.6302	0.304	0.093	0.000727
EC_6	Mecom	5.51e-08	0.865284	0.536	0.245	0.00073
EC_6	Ptgs1	6.11e-08	0.352566	0.304	0.091	0.000809
EC_6	Cd63	6.86e-08	0.593108	0.319	0.102	0.000908
EC_6	Slc12a7	7.15e-08	0.668937	0.261	0.076	0.000947
EC_6	Atl3	1.23e-07	0.401527	0.29	0.088	0.00162334
EC_6	Cd9	1.25e-07	0.670374	0.783	0.459	0.0016591
EC_6	Ecscr	1.34e-07	0.710819	0.797	0.472	0.00177401
EC_6	P4ha2	1.36e-07	0.525468	0.319	0.106	0.00179636
EC_6	Cgnl1	1.76e-07	0.850331	0.377	0.144	0.00233296
EC_6	Atp13a3	2.78e-07	0.734605	0.319	0.111	0.00368276
EC_6	Glul	2.78e-07	0.570122	0.623	0.307	0.00368472
EC_6	Slc44a2	3e-07	0.524763	0.42	0.168	0.00397269
EC_6	Wbp1l	3.33e-07	0.504695	0.261	0.08	0.00440616
EC_6	Itprid2	3.56e-07	0.662611	0.377	0.142	0.00470769
EC_6	Icam2	3.9e-07	0.664406	0.826	0.595	0.00516189
EC_6	Stab1	4.07e-07	0.861158	0.435	0.194	0.00538903
EC_6	Mmrn2	4.64e-07	0.802835	0.667	0.401	0.00614711
EC_6	Cyth3	4.73e-07	0.44836	0.42	0.168	0.00625388
EC_6	Sel1l	7.05e-07	0.295114	0.348	0.122	0.00932806
EC_6	Adipor2	7.89e-07	0.513605	0.522	0.232	0.0104417
EC_6	Nme2	8.2e-07	0.603824	0.884	0.631	0.0108532
EC_6	Atp2b4	8.91e-07	0.454071	0.42	0.172	0.0117894
EC_6	Mcfd2	9.12e-07	0.66668	0.435	0.194	0.0120722
EC_6	Tgm2	9.31e-07	0.647701	0.58	0.307	0.0123194
EC_6	Crip1	1.03e-06	0.718159	0.942	0.823	0.0136868
EC_6	Trip11	1.06e-06	1.00901	0.362	0.146	0.0140728
EC_6	Ctsd	1.08e-06	0.601437	0.638	0.346	0.0142547
EC_6	Ccdc80	1.08e-06	0.410435	0.319	0.112	0.0143032
EC_6	Flna	1.2e-06	0.624306	0.42	0.175	0.0158951
EC_6	Ncstn	1.36e-06	0.409864	0.29	0.1	0.0179373
EC_6	Creg1	1.4e-06	0.484711	0.275	0.092	0.0185131
EC_6	Atp6v0e	1.47e-06	0.724506	0.667	0.39	0.0194826
EC_6	Zc3h13	1.53e-06	0.440288	0.333	0.122	0.0202567
EC_6	Far1	1.7e-06	0.519938	0.29	0.102	0.0224521
EC_6	Hsp90b1	1.7e-06	0.636017	0.884	0.634	0.0225043
EC_6	Cdk19	2.2e-06	0.513255	0.319	0.118	0.0291691
EC_6	Fbn1	2.44e-06	0.680529	0.261	0.088	0.0322826
EC_6	Tm6sf1	2.57e-06	0.438398	0.362	0.142	0.0340135
EC_6	Nenf	2.69e-06	0.579012	0.565	0.282	0.0355806
EC_6	Cemip2	2.69e-06	0.495711	0.377	0.155	0.0356463
EC_6	Orai1	2.99e-06	0.574603	0.261	0.091	0.0396024
EC_6	Anxa1	3.04e-06	0.864653	0.261	0.092	0.0402748
EC_6	Clec14a	3.17e-06	0.628451	0.58	0.298	0.0419593
EC_6	Psmd14	3.62e-06	0.303739	0.348	0.133	0.0478948
EC_6	Iah1	3.67e-06	0.43519	0.261	0.088	0.0485681
EC_6	Lamb2	3.84e-06	0.928389	0.522	0.286	0.0508352
EC_6	Arl3	4.85e-06	0.369207	0.348	0.133	0.0641736
EC_6	Emp1	5e-06	1.1467	0.391	0.172	0.0661214
EC_6	Myh9	5.51e-06	0.646803	0.754	0.424	0.0728587
EC_6	Anxa3	5.52e-06	0.632443	0.812	0.555	0.0730674
EC_6	Bbip1	5.68e-06	0.702933	0.406	0.175	0.0751903
EC_6	Iqgap1	5.69e-06	0.528848	0.58	0.302	0.075277
EC_6	Ppp1r13b	6.45e-06	0.298659	0.348	0.134	0.0854184
EC_6	Epas1	6.81e-06	0.624655	0.913	0.736	0.0901557
EC_6	Mgst3	7.83e-06	0.595081	0.348	0.147	0.103693
EC_6	S100a11	8.08e-06	0.574275	0.87	0.599	0.10699
EC_6	Bola2	8.29e-06	0.435247	0.42	0.194	0.109684
EC_6	Fez1	8.5e-06	0.401913	0.29	0.104	0.112505
EC_6	Pdia4	1e-05	0.575768	0.391	0.17	0.132591
EC_6	Cpt1a	1.06e-05	0.369015	0.275	0.1	0.140136
EC_6	Adam10	1.06e-05	0.68398	0.551	0.298	0.140316
EC_6	Plat	1.07e-05	0.528585	0.478	0.244	0.142126
EC_6	Usp47	1.18e-05	0.388212	0.29	0.109	0.156765
EC_6	Cnn3	1.2e-05	0.508385	0.551	0.291	0.159197
EC_6	Tmem176a	1.41e-05	0.520813	0.261	0.096	0.186705
EC_6	Actn1	1.62e-05	0.393269	0.29	0.11	0.214084
EC_6	Golim4	1.64e-05	0.609622	0.304	0.123	0.217573
EC_6	Canx	1.78e-05	0.54922	0.638	0.351	0.235962
EC_6	Rpl31	1.84e-05	0.458644	0.87	0.625	0.242946
EC_6	Ppp3ca	1.85e-05	0.418295	0.551	0.272	0.24522
EC_6	Ninj1	2.05e-05	0.367184	0.29	0.111	0.270898
EC_6	Tnfaip8	2.1e-05	0.588793	0.261	0.098	0.277619
EC_6	Selenom	2.14e-05	0.520113	0.739	0.487	0.282786
EC_6	1110008P14Rik	2.15e-05	0.37428	0.261	0.098	0.284908
EC_6	Sox17	2.17e-05	0.676673	0.623	0.366	0.287813
EC_6	Micos10	2.26e-05	0.441564	0.565	0.303	0.299094
EC_6	Nos3	2.35e-05	0.673548	0.42	0.208	0.310928
EC_6	Nfix	2.38e-05	0.435188	0.29	0.115	0.315623
EC_6	Msrb3	2.45e-05	0.488857	0.304	0.127	0.324246
EC_6	Fkbp2	2.5e-05	0.349071	0.304	0.12	0.330526
EC_6	Wwp1	2.55e-05	0.512482	0.275	0.107	0.337619
EC_6	Dstn	2.56e-05	0.555612	0.638	0.399	0.339163
EC_6	Rfk	2.79e-05	0.375402	0.348	0.144	0.369249
EC_6	Wbp2	3e-05	0.429309	0.362	0.16	0.396519
EC_6	Anxa7	3.13e-05	0.428435	0.522	0.268	0.414231
EC_6	Timp3	3.19e-05	0.590649	0.913	0.759	0.422311
EC_6	Acvrl1	3.28e-05	0.564019	0.623	0.365	0.43471
EC_6	Tmx1	3.45e-05	0.378446	0.319	0.135	0.457101
EC_6	Lama5	4.13e-05	0.591974	0.275	0.108	0.547242
EC_6	Grn	4.15e-05	0.521748	0.478	0.254	0.549717
EC_6	Vat1	4.15e-05	0.49929	0.319	0.133	0.549868
EC_6	Smarca2	4.22e-05	0.320118	0.362	0.159	0.558412
EC_6	Hey1	4.85e-05	0.530429	0.391	0.184	0.642296
EC_6	Ccpg1	5.18e-05	0.4086	0.304	0.133	0.686222
EC_6	Bsg	5.25e-05	0.552034	0.812	0.624	0.694525
EC_6	Rgs3	5.4e-05	0.418793	0.449	0.216	0.715144
EC_6	Rnpepl1	5.45e-05	0.316674	0.391	0.175	0.721078
EC_6	Hip1	5.59e-05	0.308819	0.391	0.178	0.739278
EC_6	Tmem160	5.87e-05	0.455423	0.478	0.245	0.77637
EC_6	Herc2	6.26e-05	0.523443	0.391	0.193	0.828424
EC_6	H13	6.32e-05	0.507853	0.348	0.157	0.836282
EC_6	Abcf1	7.09e-05	0.484031	0.435	0.216	0.939013
EC_6	Use1	7.71e-05	0.61483	0.391	0.192	1
EC_6	Ybx3	8.8e-05	0.278028	0.551	0.292	1
EC_6	Cers4	9.33e-05	0.426237	0.333	0.15	1
EC_6	Filip1l	9.39e-05	0.37817	0.391	0.186	1
EC_6	Vkorc1	0.000101	0.502694	0.42	0.212	1
EC_6	Amd1	0.000104	0.630147	0.333	0.162	1
EC_6	Kctd10	0.000105	0.424943	0.435	0.221	1
EC_6	Gnaq	0.000113	0.28227	0.362	0.162	1
EC_6	Lmo1	0.000116	0.458849	0.29	0.123	1
EC_6	Rcn2	0.000117	0.429105	0.348	0.157	1
EC_6	Tek	0.00012	0.506135	0.667	0.41	1
EC_6	Ece1	0.000122	0.452649	0.71	0.467	1
EC_6	Strn3	0.000125	0.41064	0.42	0.211	1
EC_6	Mcam	0.00013	0.599905	0.362	0.177	1
EC_6	Capns1	0.000137	0.396765	0.667	0.418	1
EC_6	Zfp639	0.000138	0.251259	0.261	0.104	1
EC_6	Gsn	0.000142	0.365118	0.348	0.159	1
EC_6	Sec61g	0.000145	0.495673	0.812	0.577	1
EC_6	Psmg4	0.000146	0.343647	0.333	0.15	1
EC_6	Rtn4	0.000165	0.469234	0.565	0.348	1
EC_6	Flnb	0.000185	0.446679	0.493	0.256	1
EC_6	Mrps36	0.000187	0.296732	0.29	0.124	1
EC_6	Lrrfip1	0.000191	0.436599	0.304	0.138	1
EC_6	Atox1	0.000203	0.543646	0.841	0.595	1
EC_6	Stk11	0.000209	0.349061	0.319	0.146	1
EC_6	Ccdc124	0.000227	0.476801	0.319	0.145	1
EC_6	Sar1a	0.000234	0.446621	0.449	0.239	1
EC_6	Lgals8	0.000252	0.317599	0.275	0.118	1
EC_6	Tmem86a	0.000273	0.431126	0.261	0.109	1
EC_6	Cast	0.000275	0.381509	0.522	0.285	1
EC_6	Ndufa13	0.000294	0.403024	0.681	0.454	1
EC_6	Mien1	0.000296	0.308252	0.304	0.139	1
EC_6	Gltp	0.000299	0.575505	0.275	0.127	1
EC_6	Ttll7	0.000312	0.311922	0.304	0.137	1
EC_6	P4hb	0.000325	0.345624	0.493	0.268	1
EC_6	Rbm17	0.000337	0.273524	0.319	0.15	1
EC_6	Gstm2	0.000342	0.462718	0.391	0.205	1
EC_6	H2afj	0.000343	0.403938	0.391	0.207	1
EC_6	Bcl7c	0.000348	0.288316	0.377	0.183	1
EC_6	Iscu	0.000354	0.30396	0.507	0.271	1
EC_6	Lgals3bp	0.000354	0.351905	0.377	0.191	1
EC_6	Mob2	0.00036	0.552715	0.362	0.19	1
EC_6	Rex1bd	0.000369	0.291747	0.406	0.204	1
EC_6	Copa	0.000409	0.367867	0.362	0.18	1
EC_6	Lmcd1	0.000428	0.356173	0.391	0.208	1
EC_6	Lysmd2	0.000435	0.346666	0.377	0.189	1
EC_6	Tmem255b	0.000455	0.286779	0.304	0.14	1
EC_6	Mark2	0.000468	0.305702	0.275	0.125	1
EC_6	Mea1	0.000469	0.263695	0.29	0.131	1
EC_6	Crim1	0.000472	0.517696	0.623	0.389	1
EC_6	Pik3c2a	0.000478	0.394166	0.478	0.263	1
EC_6	Npdc1	0.00049	0.417824	0.507	0.296	1
EC_6	Ecm1	0.00049	0.458426	0.348	0.168	1
EC_6	Lifr	0.000491	0.370883	0.348	0.177	1
EC_6	Hadh	0.000513	0.321495	0.275	0.126	1
EC_6	Mrpl11	0.00054	0.405307	0.275	0.127	1
EC_6	Calu	0.000558	0.266177	0.464	0.258	1
EC_6	Mapk3	0.00056	0.44106	0.681	0.457	1
EC_6	Atxn7l3b	0.0006	0.376343	0.449	0.246	1
EC_6	Ramp2	0.000602	0.480298	0.913	0.747	1
EC_6	Ctsz	0.000618	0.37073	0.522	0.295	1
EC_6	Esyt2	0.000628	0.262805	0.275	0.124	1
EC_6	Wsb2	0.000629	0.255318	0.29	0.131	1
EC_6	Fuca1	0.000645	0.256784	0.29	0.135	1
EC_6	Cct3	0.000663	0.349256	0.42	0.226	1
EC_6	Ccnd2	0.000692	0.49165	0.536	0.333	1
EC_6	Gata2	0.000782	0.605823	0.42	0.246	1
EC_6	Cirbp	0.000799	0.28321	0.406	0.21	1
EC_6	Serinc3	0.000801	0.354719	0.855	0.714	1
EC_6	Ndufv3	0.000846	0.294495	0.551	0.324	1
EC_6	Gadd45g	0.000852	0.434674	0.565	0.342	1
EC_6	Ebna1bp2	0.000927	0.296614	0.304	0.146	1
EC_6	1810058I24Rik	0.000948	0.359157	0.377	0.199	1
EC_6	Rnh1	0.00102088	0.290931	0.348	0.186	1
EC_6	Trmt112	0.00106872	0.371348	0.42	0.232	1
EC_6	Podxl	0.00109363	0.4201	0.739	0.542	1
EC_6	Pdia3	0.00114651	0.323482	0.739	0.511	1
EC_6	Smad7	0.00115865	0.322576	0.551	0.336	1
EC_6	Pdlim7	0.00123982	0.514574	0.29	0.147	1
EC_6	Aco2	0.00125093	0.447175	0.348	0.182	1
EC_6	Nxn	0.00125999	0.294957	0.304	0.155	1
EC_6	Lars2	0.00127845	1.25353	0.826	0.721	1
EC_6	Slc50a1	0.00128089	0.309368	0.536	0.313	1
EC_6	Pcmtd1	0.0012875	0.382133	0.493	0.306	1
EC_6	Lrpap1	0.00132853	0.431715	0.377	0.211	1
EC_6	Hexa	0.00134914	0.504475	0.333	0.175	1
EC_6	Rps28	0.00135841	0.367444	0.971	0.953	1
EC_6	Eif3a	0.00137959	0.455371	0.565	0.352	1
EC_6	Utrn	0.0014069	0.608499	0.58	0.403	1
EC_6	Tmpo	0.00151598	0.290061	0.348	0.184	1
EC_6	Ly6a	0.00161957	0.47609	0.957	0.878	1
EC_6	Card10	0.00165341	0.297759	0.319	0.165	1
EC_6	Mt1	0.00168317	2.01168	0.42	0.26	1
EC_6	Dnajc10	0.00168491	0.411309	0.261	0.129	1
EC_6	Agrn	0.00181311	0.291484	0.319	0.164	1
EC_6	Tnks2	0.0018354	0.424135	0.304	0.163	1
EC_6	Rpl13a	0.00185484	0.308311	0.855	0.7	1
EC_6	Slc39a7	0.0018828	0.334839	0.275	0.136	1
EC_6	Aldh2	0.00197346	0.297086	0.652	0.414	1
EC_6	Entpd1	0.00202665	0.483981	0.29	0.147	1
EC_6	Ctsa	0.00212486	0.315972	0.333	0.173	1
EC_6	Pet100	0.00228171	0.302778	0.406	0.227	1
EC_6	Parvb	0.00228667	0.444698	0.304	0.162	1
EC_6	Ano6	0.00230736	0.326031	0.333	0.181	1
EC_6	Cldn5	0.00232479	0.536902	0.696	0.509	1
EC_6	Cyb5r3	0.00239493	0.421379	0.565	0.364	1
EC_6	Atp6v0c	0.00242452	0.339242	0.71	0.525	1
EC_6	Cyba	0.00242748	0.308432	0.638	0.429	1
EC_6	Serf2	0.0024421	0.288038	0.913	0.794	1
EC_6	Hyal2	0.00246676	0.593532	0.377	0.221	1
EC_6	Sf3b6	0.00255612	0.34448	0.406	0.245	1
EC_6	2023-09-11	0.00264765	0.270476	0.348	0.19	1
EC_6	Pabpn1	0.0026788	0.30892	0.319	0.17	1
EC_6	Itm2c	0.00277285	0.430778	0.42	0.245	1
EC_6	Cetn3	0.00284558	0.254356	0.522	0.324	1
EC_6	Krtcap2	0.00285054	0.320223	0.609	0.401	1
EC_6	Ly6e	0.00298929	0.301117	0.899	0.864	1
EC_6	Tmem258	0.00317488	0.408274	0.406	0.241	1
EC_6	Epn2	0.00320729	0.258067	0.391	0.215	1
EC_6	Cpd	0.00322006	0.354968	0.464	0.283	1
EC_6	Dock6	0.00326908	0.493763	0.42	0.259	1
EC_6	Tmem208	0.00333602	0.260686	0.304	0.161	1
EC_6	Ppp1r9b	0.003387	0.255656	0.261	0.13	1
EC_6	Tbca	0.00339076	0.335349	0.681	0.438	1
EC_6	Timm13	0.00342937	0.271564	0.478	0.292	1
EC_6	Snapc5	0.00350153	0.291938	0.362	0.198	1
EC_6	Gas6	0.00356971	0.279956	0.58	0.399	1
EC_6	Apoe	0.0035777	0.776798	0.594	0.447	1
EC_6	Fkbp9	0.00359694	0.328161	0.348	0.191	1
EC_6	Skil	0.00365522	0.364515	0.449	0.262	1
EC_6	Ndufa10	0.00370694	0.306302	0.29	0.151	1
EC_6	Dst	0.00371489	0.455708	0.623	0.422	1
EC_6	mt-Co1	0.00376572	0.297884	0.986	0.958	1
EC_6	Rock2	0.00386978	0.349688	0.551	0.345	1
EC_6	Smad6	0.00398837	0.472171	0.319	0.174	1
EC_6	Itgb1	0.00398903	0.306763	0.855	0.715	1
EC_6	Rras	0.00404348	0.264498	0.739	0.513	1
EC_6	Glyr1	0.0040711	0.29543	0.275	0.144	1
EC_6	Mpzl1	0.00410465	0.334496	0.275	0.144	1
EC_6	Sod1	0.00428851	0.472091	0.667	0.479	1
EC_6	Atp5g2	0.00429357	0.295424	0.783	0.555	1
EC_6	Hnrnph2	0.00437803	0.38069	0.275	0.152	1
EC_6	Epha4	0.0045921	0.28884	0.261	0.13	1
EC_6	Rpl36a	0.00463956	0.317075	0.899	0.734	1
EC_6	Hk1	0.00472631	0.279987	0.261	0.135	1
EC_6	Zmat2	0.00485641	0.311412	0.29	0.152	1
EC_6	Gm42418	0.00491149	0.985636	0.986	0.997	1
EC_6	Nckap1	0.00491975	0.327694	0.435	0.26	1
EC_6	Tmem134	0.0050316	0.390171	0.377	0.226	1
EC_6	mt-Atp6	0.00509583	0.347451	0.986	0.972	1
EC_6	Smpdl3a	0.00518694	0.494348	0.536	0.357	1
EC_6	Timm10b	0.005244	0.36139	0.493	0.313	1
EC_6	Tmed10	0.00528881	0.479313	0.609	0.423	1
EC_6	Taf10	0.00536066	0.334693	0.493	0.309	1
EC_6	Map4	0.00539535	0.387573	0.435	0.265	1
EC_6	Foxp1	0.00566503	0.441125	0.493	0.335	1
EC_6	Cdh13	0.00571113	0.81516	0.42	0.289	1
EC_6	Klc1	0.00578522	0.25121	0.362	0.212	1
EC_6	Rplp1	0.00581572	0.301943	0.971	0.926	1
EC_6	Il10rb	0.00588921	0.281888	0.435	0.265	1
EC_6	mt-Co2	0.00603399	0.254076	0.971	0.965	1
EC_6	Ap2m1	0.00616814	0.324814	0.493	0.318	1
EC_6	Psma7	0.00624075	0.333382	0.696	0.489	1
EC_6	Adam15	0.0064951	0.577076	0.623	0.449	1
EC_6	Golgb1	0.00657869	0.613108	0.319	0.176	1
EC_6	Rab11a	0.00668307	0.29267	0.609	0.419	1
EC_6	Ppil4	0.00673624	0.267385	0.261	0.136	1
EC_6	Snrpd1	0.00681935	0.257104	0.406	0.231	1
EC_6	Calr	0.00682208	0.273883	0.623	0.434	1
EC_6	Sqor	0.00688798	0.253372	0.29	0.159	1
EC_6	Myl12b	0.00703131	0.302702	0.928	0.803	1
EC_6	Mrpl12	0.00712466	0.364498	0.319	0.181	1
[truncated: 20 more rows]
